# Supplementary material for: Survival outcomes of breast cancer patients with recurrence after surgery according to period and subtype
Source: PLoS One. 2023 Jul 27;18(7):e0284460. doi: 10.1371/journal.pone.0284460 (PMC10374104; doi:10.1371/journal.pone.0284460)
Supplement: S1 Data — (XLSX) [file pone.0284460.s007.xlsx]

## Sheet: Recur_2407+afterTx
number	age_surgery	OP name_BREAST	OP name_AXILLARY_NODE	P_TNM_PT	P_TNM_PN	P_TNM_PM	P_STAGE	C_TNM_CT	C_TNM_CN	C_TNM_CM	C_STAGE	ReConst1	tumor size	PositiveNode	TotalNode	HISTOLOGY_GRADE	NUCLEAR_GRADE	LVI	Year_surgery	a_stage123	HR	HER2	subtype	Ki67_PRO	Neo_CTx	RTx	Adj_CTx	CTx_regimen	TARGETED	Hormonal Tx	HTx_regimen	사망유무	OS	유방사망유무	BCSS	재발유무	DFS	재발종류	DRL	전신전이유무	DMFS	영역재발유무	RFS	국소재발유무	LFS	ki67_20	T	N	M
1	46	2	2	4	2	0	3	99	99	99	99	0	8	7	12	9	3	0	2004	3	1	0	1	999	0	1	1	2	0	1	2	1	59.8	1	59.8	1	41.4	3	3	1	41.4	0	59.7333	0	59.8	9	4	2	0
2	50	1	3	1	0	0	1	99	99	99	99	0	1.1	0	999	3	3	1	2009	1	1	1	2	999	0	0	0	0	9	0	0	0	118.5	0	118.5	1	96.1	2	4	1	118.27	1	96.1	1	96.1333	9	1	0	0
3	52	2	2	2	3	0	3	99	99	99	99	0	3.7	16	19	3	3	1	2010	3	1	0	1	70	0	1	1	2	0	1	1	1	24.3667	1	24.3667	1	12.63	3	3	1	12.63	0	12.6333	0	24.3667	2	2	3	0
4	42	2	2	2	0	0	2	99	99	99	99	0	2.5	0	15	3	3	0	2009	2	1	0	1	999	0	0	0	0	0	1	3	0	116.8	0	116.8	1	104.77	1	1	0	116.8	0	115.867	1	104.767	9	2	0	0
5	54	2	2	2	1	0	2	99	99	99	99	0	3	3	17	3	3	0	2003	2	1	0	1	999	0	0	1	1	0	1	2	1	20.2	1	20.2	1	13.3	3	3	1	13.3	0	13.3	0	20.2	9	2	1	0
6	55	1	3	5	0	0	0	99	99	99	99	0	2	0	999	9	2	9	2008	0	1	0	1	999	0	1	0	0	0	1	2	0	127.967	0	127.967	1	65.7	2	2	0	127.97	1	65.7	0	127.967	9	5	0	0
7	57	2	2	1	0	0	1	99	99	99	99	0	1.2	0	15	2	9	9	2001	1	1	0	1	999	0	0	0	0	0	1	2	1	83.5333	1	83.5333	1	52.83	3	3	1	52.83	0	67	0	83.5333	9	1	0	0
8	69	2	2	2	2	0	3	99	99	99	99	0	2.8	4	9	2	2	1	2006	3	0	0	4	999	0	1	1	9	0	0	0	1	13.4	1	13.4	1	11	3	3	1	11	0	13.4	0	13.4	9	2	2	0
9	57	2	2	2	1	0	2	99	99	99	99	0	3.5	1	14	3	9	1	2002	2	1	1	2	999	0	0	0	0	9	1	2	1	12.2333	1	12.2333	1	5.33	1	1	0	12.23	0	5.33333	1	5.33333	9	2	1	0
10	40	2	2	1	0	0	1	99	99	99	99	1	1.8	0	17	2	2	0	2005	1	0	0	4	999	0	0	1	1	0	0	0	1	23.1333	1	23.1333	1	20.8	3	3	1	20.8	0	0	0	23.1667	9	1	0	0
11	50	2	2	1	2	0	3	99	99	99	99	9	2	20	43	9	9	9	2000	3	1	0	1	999	0	9	1	9	0	1	2	1	150.767	1	150.767	1	64.3	2	2	0	150.77	1	64.3	0	150.767	9	1	2	0
12	66	2	2	2	0	0	2	99	99	99	99	0	2.4	0	12	3	9	1	2002	2	1	0	1	999	0	0	1	1	0	1	2	1	176.1	1	176.1	1	174.3	3	3	1	174.3	0	176.1	0	176.1	9	2	0	0
13	43	1	2	1	0	0	1	99	99	99	99	0	1.8	0	10	3	3	1	2009	1	0	0	4	999	0	1	1	1	0	0	0	1	31.7333	1	31.7333	1	22.9	2	2	0	31.73	1	22.9	0	31.7333	9	1	0	0
14	62	2	2	1	1	0	2	99	99	99	99	0	2	2	20	3	3	0	2006	2	1	0	1	999	0	0	1	2	0	1	1	1	62.0333	1	62.0333	1	59.07	3	3	1	59.07	0	61.8667	0	62.0333	9	1	1	0
15	59	2	2	1	0	0	1	99	99	99	99	0	2	1	21	3	3	0	2006	1	0	1	3	999	0	0	1	1	9	0	0	0	150.267	0	150.267	1	30.83	3	3	1	30.83	0	86.5	0	150.267	9	1	0	0
16	45	1	3	5	0	0	0	99	99	99	99	0	0.8	0	999	9	2	9	2009	0	1	0	1	999	0	1	0	0	0	1	2	0	115.767	0	115.767	1	50.93	1	1	0	115.77	0	59.2	1	50.9333	9	5	0	0
17	43	1	1	2	0	0	2	99	99	99	99	0	2.4	0	11	3	3	0	2009	2	0	0	4	999	0	1	1	1	0	0	0	1	41.5	1	41.5	1	41.5	0	0	1	41.5	0	41.3333	0	41.5	9	2	0	0
18	85	2	3	1	0	0	1	99	99	99	99	9	1.8	999	999	2	3	9	2001	1	0	1	3	999	0	0	1	2	9	0	0	1	29.4	1	29.4	1	29.4	0	0	1	29.4	0	0	0	29.4	9	1	0	0
19	76	1	2	1	3	0	3	99	99	99	99	0	1.5	16	18	2	2	0	2006	3	0	0	4	999	0	1	1	4	0	0	0	1	89.3	1	89.3	1	69.07	2	2	0	89.3	1	69.0667	0	89.3	9	1	3	0
20	75	1	1	1	0	0	1	99	99	99	99	0	2	0	4	2	2	0	2009	1	0	0	4	999	0	0	1	1	0	0	0	1	108.367	0	108.367	1	14.83	1	1	0	108.37	0	60.2333	1	14.8333	9	1	0	0
21	45	2	2	2	0	0	2	99	99	99	99	1	2.5	0	13	2	9	0	2002	2	1	0	1	999	0	0	1	1	0	1	2	0	208.067	0	208.067	1	171.9	1	1	0	208.07	0	208.067	1	171.9	9	2	0	0
22	56	2	2	1	1	0	2	99	99	99	99	0	1.9	2	17	3	9	1	2003	2	1	0	1	999	0	0	1	1	0	1	2	1	34.8667	1	34.8667	1	27.33	3	3	1	27.33	0	27.3333	0	34.8667	9	1	1	0
23	37	2	1	5	0	0	0	99	99	99	99	1	5	0	5	9	2	0	2009	0	1	1	2	999	0	0	0	0	9	0	0	0	123.267	0	123.267	1	42.97	2	2	0	123.27	1	42.9667	1	73.2	9	5	0	0
24	57	2	2	1	1	0	2	99	99	99	99	9	1.8	2	19	2	2	9	2000	2	1	1	2	999	0	0	0	0	9	1	2	1	80.4333	1	80.4333	1	41.67	3	6	1	41.77	1	41.6667	0	80.4333	9	1	1	0
25	34	2	1	1	0	0	1	99	99	99	99	1	0.3	0	6	3	3	0	2011	1	0	1	3	30	0	0	0	0	9	0	0	0	90.3333	0	90.3333	1	25.1	1	1	0	90.33	0	90.3333	1	25.1	2	1	0	0
26	39	2	2	2	1	0	2	99	99	99	99	1	2.5	14	21	9	9	1	2002	2	1	1	2	999	0	0	1	1	9	1	2	1	88.4333	1	88.4333	1	39.7	3	3	1	39.7	0	84.5333	0	88.4333	9	2	1	0
27	68	2	2	2	2	0	3	99	99	99	99	0	2.7	7	20	3	3	1	2013	3	0	0	4	70	0	1	1	2	0	0	0	1	23.3667	1	23.3667	1	18.13	3	3	1	18.13	0	22.9333	0	23.3667	2	2	2	0
28	76	1	2	1	2	0	3	99	99	99	99	0	1.8	4	6	2	2	1	2004	3	1	0	1	999	0	0	0	0	0	1	2	1	78.4	1	78.4	1	23.2	1	1	1	23.2	0	78.4	1	18.5333	9	1	2	0
29	54	1	2	1	1	0	2	99	99	99	99	0	2	1	23	9	9	1	2002	2	1	0	1	999	0	1	1	1	0	1	2	1	108.033	1	108.033	1	92.9	3	3	1	92.9	0	108.033	0	108.033	9	1	1	0
30	39	1	2	1	2	0	3	99	99	99	99	0	2	7	16	2	2	1	2010	3	1	0	1	10	0	1	1	2	0	1	2	0	107.933	0	107.933	1	83.8	3	3	1	83.8	0	107.933	0	107.933	1	1	2	0
31	53	2	1	2	0	0	2	2	0	0	2	0	2.2	0	7	3	3	0	2013	2	0	1	3	30	1	0	1	1	1	0	0	0	70.7333	0	70.7333	1	15.3	3	3	1	15.3	0	70.7333	0	70.7333	2	2	0	0
32	56	2	2	2	3	0	3	99	99	99	99	0	2.9	17	25	3	3	1	2003	3	1	1	2	999	0	1	1	1	9	1	2	1	45.7667	1	45.7667	1	17.73	3	3	1	17.73	0	45.7667	0	45.7667	9	2	3	0
33	69	2	2	1	1	0	2	99	99	99	99	0	2	6	13	3	9	9	2002	2	1	0	1	999	0	1	1	1	0	1	2	0	95.1	0	95.1	1	26	3	3	1	26	1	42.3667	0	95.1	9	1	1	0
34	51	2	2	1	0	0	1	99	99	99	99	1	0.1	0	5	2	3	0	2007	1	0	1	3	999	0	0	0	0	9	1	2	1	72.1	1	72.1	1	32.43	3	3	1	32.43	0	48.8333	0	72.1	9	1	0	0
35	61	1	1	1	0	0	1	99	99	99	99	0	1.5	0	4	3	3	0	2008	1	0	0	4	999	0	1	1	1	0	0	0	1	28.1	1	28.1	1	24.23	1	1	1	24.23	0	28.1	1	21.2667	9	1	0	0
36	54	1	2	1	1	0	2	99	99	99	99	0	2	1	4	3	3	0	2007	2	1	0	1	999	0	1	1	2	0	1	2	0	139.4	0	139.4	1	36.97	2	2	0	139.4	1	36.9667	0	139.4	9	1	1	0
37	62	1	1	2	0	0	2	99	99	99	99	0	2.4	0	2	2	2	0	2012	2	1	0	1	10	0	1	0	0	0	1	2	1	16.2667	1	16.2667	1	7.33	3	3	1	7.33	0	7.33333	0	74.0667	1	2	0	0
38	58	2	2	1	1	0	2	99	99	99	99	0	1.2	1	5	3	3	1	2007	2	0	0	4	999	0	0	1	2	0	0	0	1	43.6667	1	43.6667	1	25.2	2	2	1	36.43	1	25.2	0	43.6667	9	1	1	0
39	66	2	1	3	0	0	2	99	99	99	99	0	6	0	8	3	3	0	2010	2	0	0	4	70	0	1	0	0	0	0	0	1	44.8	1	44.8	1	26.27	3	3	1	26.27	0	44.8	0	44.8	2	3	0	0
40	38	1	3	5	0	0	0	99	99	99	99	0	0.9	999	999	9	2	9	2003	0	1	0	1	999	0	1	0	0	0	1	2	0	193.7	0	193.7	1	108.2	1	1	0	193.7	0	193.7	1	108.2	9	5	0	0
41	54	1	2	1	0	0	1	99	99	99	99	0	1.8	0	12	2	3	0	2005	1	0	1	3	999	0	1	1	1	9	0	0	1	111.833	1	111.833	1	37.07	3	3	1	37.07	0	104.7	0	111.833	9	1	0	0
42	45	1	2	2	1	0	2	99	99	99	99	0	2.5	1	21	3	3	0	2011	2	1	0	1	40	0	1	1	2	0	1	2	1	69.0667	1	69.0667	1	30.47	3	3	1	30.47	0	69.0667	0	69.0667	2	2	1	0
43	36	2	2	3	1	0	3	99	99	99	99	1	7	3	19	2	2	1	2009	3	0	0	4	999	0	1	1	2	0	1	2	0	114.467	0	114.467	1	29.97	3	3	1	29.97	0	113.2	0	114.467	9	3	1	0
44	77	2	2	2	2	0	3	99	99	99	99	0	3	4	10	3	3	1	2012	3	0	0	4	30	0	1	1	1	0	0	0	1	22.1333	1	22.1333	1	18.07	3	3	1	18.07	0	22.1333	0	22.1333	2	2	2	0
45	44	2	2	3	1	0	3	99	99	99	99	0	6.3	999	999	2	2	9	2008	3	1	0	1	999	1	1	1	9	0	1	2	1	41.5667	1	41.5667	1	27.17	3	6	1	27.17	1	27.1667	0	41.5667	9	99	99	99
46	42	2	2	2	1	0	2	2	1	0	2	0	2.1	2	17	2	2	0	2010	2	1	0	1	10	1	0	1	9	0	1	2	0	100.733	0	100.733	1	85.47	2	2	0	100.73	1	85.4667	0	100.733	1	2	1	0
47	43	2	3	1	0	0	1	99	99	99	99	9	3	999	999	9	2	9	2000	1	1	1	2	999	0	0	1	1	9	1	2	0	226.967	0	226.967	1	15.67	2	2	0	226.97	1	15.6667	0	226.967	9	1	0	0
48	58	1	2	1	0	0	1	99	99	99	99	9	0.4	0	4	1	2	9	2001	1	1	0	1	999	0	1	0	0	0	1	2	0	219.567	0	219.567	1	125.07	1	1	0	219.57	0	219.567	1	125.067	9	1	0	0
49	38	2	2	2	2	0	3	99	99	99	99	9	4.5	9	38	3	3	9	2000	3	0	0	4	999	0	1	1	9	0	0	0	1	41.9	1	41.9	1	39.9	3	6	1	39.97	1	39.9	0	41.9	9	2	2	0
50	42	2	2	1	1	0	2	99	99	99	99	1	0.7	1	8	2	2	0	2006	2	1	0	1	999	0	0	1	2	0	1	2	0	152.467	0	152.467	1	101.2	1	1	0	152.47	0	130.667	1	101.2	9	1	1	0
51	43	1	3	5	0	0	0	99	99	99	99	9	999	999	999	9	9	9	2012	0	9	9	9	999	0	1	0	0	0	0	0	0	77.0667	0	77.0667	1	56.33	1	1	0	77.07	0	77.0667	1	56.3333	9	5	0	0
52	83	2	2	1	0	0	1	99	99	99	99	0	1	0	4	9	3	0	2005	1	9	9	9	999	0	9	9	9	9	9	9	1	44.6667	1	44.6667	1	44.67	0	0	1	44.67	0	0	0	44.6667	9	1	0	0
53	43	1	2	2	0	0	2	99	99	99	99	9	2.5	0	18	2	2	0	2003	2	1	0	1	999	0	1	1	1	0	1	2	0	188.767	0	188.767	1	188.63	1	1	0	188.77	0	188.767	1	188.633	9	2	0	0
54	65	2	2	1	1	0	1	99	99	99	99	0	2	1	14	3	3	1	2011	1	0	0	4	20	0	1	1	2	1	0	0	0	53.9333	0	53.9333	1	52	1	1	0	53.93	0	53.9333	1	52	1	1	1	0
55	51	1	2	2	0	0	2	99	99	99	99	0	3	0	10	2	9	0	2002	2	1	0	1	999	0	1	1	1	0	1	2	1	57.4667	1	57.4667	1	32.67	3	3	1	32.67	0	32.6667	0	57.4667	9	2	0	0
56	47	1	2	1	0	0	1	99	99	99	99	0	3.2	0	3	2	2	0	2005	1	1	1	2	999	0	1	0	0	9	1	2	0	167.833	0	167.833	1	76.93	3	3	1	76.93	0	167.833	0	167.833	9	1	0	0
57	58	2	2	2	0	0	2	99	99	99	99	0	3	0	6	2	9	0	2002	2	0	1	3	999	0	0	1	1	9	0	0	0	205.5	0	205.5	1	33.37	3	3	1	33.37	0	205.5	0	205.5	9	2	0	0
58	40	1	2	1	0	0	1	99	99	99	99	9	0.8	0	22	9	9	9	2001	1	1	0	1	999	0	1	0	0	0	1	2	0	221.067	0	221.067	1	199.23	1	1	0	221.07	0	221.067	1	199.233	9	1	0	0
59	30	2	2	1	0	0	1	99	99	99	99	1	1.9	0	11	2	2	0	2005	1	1	1	2	999	0	0	1	1	9	1	2	0	165.533	0	165.533	1	150.73	1	1	1	150.73	0	165.533	1	62.0333	9	1	0	0
60	51	2	3	5	0	0	0	99	99	99	99	1	1.5	999	999	9	9	9	2000	0	1	0	1	999	0	0	0	0	0	0	0	0	230.967	0	230.967	1	29.13	1	1	0	230.97	0	177.067	1	29.1333	9	5	0	0
61	48	1	2	1	1	0	2	99	99	99	99	0	1.7	1	11	2	9	1	2002	2	0	0	4	999	0	1	1	1	0	0	0	1	22.1333	1	22.1333	1	11.47	2	2	0	22.13	1	11.4667	0	22.1333	9	1	1	0
62	48	1	2	1	1	0	2	2	1	0	2	0	1.3	3	12	2	2	0	2010	2	1	0	1	10	1	1	1	9	0	1	2	1	81.4333	1	81.4333	1	46.83	3	6	1	46.83	1	46.8333	0	81.4333	1	2	1	0
63	70	2	2	3	1	0	3	99	99	99	99	0	6.7	0	11	2	2	0	2007	3	0	0	4	999	0	1	1	2	0	0	0	1	116.467	1	116.467	1	65.1	3	3	1	65.1	0	98.4	0	116.467	9	3	1	0
64	54	1	1	1	0	0	1	99	99	99	99	0	1.1	0	3	2	2	0	2013	1	1	0	1	30	0	1	0	0	1	1	1	0	54.3667	0	54.3667	1	36.07	3	3	1	36.07	0	54.3667	0	54.3667	2	1	0	0
65	50	1	2	2	1	0	2	99	99	99	99	9	2.1	1	11	9	9	9	2001	2	1	0	1	999	0	1	1	1	0	1	2	0	212.7	0	212.7	1	56.63	1	1	0	212.7	0	151.733	1	56.6333	9	2	1	0
66	37	1	2	1	1	0	2	99	99	99	99	0	1.8	2	10	2	2	0	2012	2	1	0	1	10	0	1	1	2	0	1	2	0	82.3333	0	82.3333	1	65.67	2	2	0	82.33	1	65.6667	0	82.3333	1	1	1	0
67	53	1	1	1	0	0	1	99	99	99	99	0	1.4	0	4	2	2	0	2011	1	1	0	1	10	0	1	1	1	0	1	1	0	91.7667	0	91.7667	1	56.13	3	3	1	56.13	0	91.7667	0	91.7667	1	1	0	0
68	42	2	2	2	2	0	3	99	99	99	99	9	4.5	25	30	3	3	9	2001	3	1	0	1	999	0	1	1	1	0	1	2	1	84.0333	1	84.0333	1	84.03	0	0	1	84.03	0	0	0	84.0333	9	2	2	0
69	45	1	2	1	2	0	3	99	99	99	99	0	1.5	6	11	2	2	1	2003	3	1	0	1	999	0	1	1	1	0	1	2	1	192.6	1	192.6	1	65.87	3	3	1	65.87	1	176.267	0	192.6	9	1	2	0
70	49	2	2	2	1	0	2	99	99	99	99	9	3.2	4	12	2	2	9	2000	2	1	0	1	999	0	0	1	3	0	1	2	1	118.367	1	118.367	1	102.17	3	3	1	102.17	0	110.6	0	118.367	9	2	1	0
71	52	1	2	2	1	0	2	99	99	99	99	9	2.2	2	15	2	9	9	2001	2	1	1	2	999	0	1	1	3	9	1	2	1	109.7	1	109.7	1	99.03	3	6	1	99.03	1	99.0333	0	109.7	9	2	1	0
72	43	2	2	5	0	0	0	99	99	99	99	1	10.5	0	7	9	2	0	2008	0	1	0	1	999	0	0	0	0	0	0	0	0	79.8667	0	79.8667	1	23.47	1	1	0	79.87	1	25.1	1	23.4667	9	5	0	0
73	50	1	1	1	0	0	1	99	99	99	99	0	1.5	0	1	9	9	0	2006	1	1	0	1	999	0	1	0	0	0	1	3	0	99	0	99	1	26.53	3	3	1	26.53	0	99	0	99	9	1	0	0
74	42	1	1	1	0	0	1	99	99	99	99	0	1.2	0	2	2	2	0	2007	1	1	1	2	999	0	1	0	0	9	1	3	1	96.8	1	96.8	1	45.63	2	2	1	46.87	1	45.6333	0	96.8	9	1	0	0
75	88	1	1	2	2	0	3	99	99	99	99	0	3	4	16	2	2	1	2008	3	0	0	4	999	0	1	0	0	0	0	0	1	15.0333	1	15.0333	1	7.63	3	3	1	7.63	0	7.63333	0	15.0333	9	2	2	0
76	67	2	2	2	0	0	2	99	99	99	99	0	3	0	5	3	3	1	2005	2	0	1	3	999	0	0	1	1	9	0	0	1	69.9	0	69.9	1	16.9	2	2	0	69.9	1	16.9	0	69.9	9	2	0	0
77	51	2	1	1	1	0	2	99	99	99	99	0	0.1	1	3	2	2	0	2008	2	0	1	3	999	0	0	1	1	1	0	0	0	132.033	0	132.033	1	91.5	3	3	1	91.5	0	132.033	0	132.033	9	1	1	0
78	40	1	2	2	3	0	3	99	99	99	99	0	2.5	6	22	3	3	1	2005	3	1	0	1	999	0	1	1	2	0	1	2	1	111.267	1	111.267	1	36.5	2	2	1	89.93	1	36.5	0	111.267	9	2	3	0
79	43	1	1	1	0	0	1	99	99	99	99	0	1.7	0	5	3	3	1	2011	1	1	0	1	20	0	1	1	1	0	1	2	0	95.4	0	95.4	1	69.53	2	2	0	95.4	1	69.5333	0	95.4	1	1	0	0
80	59	1	3	5	0	0	0	99	99	99	99	9	0.7	999	999	9	9	9	2007	0	1	9	9	999	0	0	0	0	0	1	2	1	62.0667	1	62.0667	1	49.17	1	1	1	49.17	0	62.0667	1	21.0667	9	5	0	0
81	44	2	2	2	1	0	2	99	99	99	99	0	3.5	1	13	3	3	1	2006	2	1	0	1	999	0	0	1	2	0	1	2	1	56.5333	0	157.433	1	25.17	3	3	1	25.17	0	157.433	0	157.433	9	2	1	0
82	44	2	2	3	1	0	3	99	99	99	99	9	5.5	3	16	9	9	9	2000	3	1	0	1	999	0	0	1	3	0	1	2	1	135.267	1	135.267	1	39.3	3	3	1	39.3	0	120.5	0	135.267	9	3	1	0
83	29	1	1	1	0	0	1	99	99	99	99	0	1.6	0	10	3	3	0	2011	1	1	1	2	999	0	1	1	1	1	1	2	0	93.1333	0	93.1333	1	7.6	1	1	0	93.13	0	93.1333	1	7.6	9	1	0	0
84	55	2	2	3	3	0	3	99	99	99	99	0	10.5	14	20	2	2	1	2012	3	1	0	1	999	0	1	0	0	0	0	0	0	76.8333	0	76.8333	1	5.7	1	1	0	76.83	0	76.8333	1	5.7	9	3	3	0
85	56	1	1	1	0	0	1	99	99	99	99	0	0.1	0	2	3	3	0	2013	1	0	1	3	20	0	1	0	0	1	0	0	0	65.2333	0	65.2333	1	30.1	2	2	0	65.23	1	30.1	0	65.2333	1	1	0	0
86	48	2	2	2	1	0	2	99	99	99	99	0	3.5	2	20	2	2	1	2006	2	1	1	2	999	0	0	1	2	9	1	2	1	80.9	1	80.9	1	25.07	3	3	1	25.07	0	71.4667	1	60.6667	9	2	1	0
87	42	2	2	3	3	0	3	3	0	0	2	0	9.3	8	22	3	3	1	2013	3	0	0	4	50	1	1	1	9	0	0	0	1	23.1333	1	23.1333	1	9.33	2	2	0	23.13	1	9.33333	0	23.1333	2	3	0	0
88	39	2	1	3	1	0	3	3	1	0	3	1	5.8	1	4	3	3	0	2010	3	1	0	1	40	1	1	1	9	0	1	2	1	53.2333	1	53.2333	1	10.27	3	3	1	10.27	0	53.2333	0	53.2333	2	3	1	0
89	51	2	2	2	1	0	2	99	99	99	99	9	4.5	2	15	2	3	9	2000	2	1	1	2	999	0	0	0	0	9	1	2	1	143.367	1	143.367	1	25.27	2	2	1	86.07	1	25.2667	0	143.367	9	2	1	0
90	56	1	2	1	1	0	2	99	99	99	99	0	2	2	9	3	3	1	2010	2	0	0	4	80	0	1	1	2	0	0	0	1	83.1667	1	83.1667	1	45.37	3	3	1	45.37	1	59.1667	0	83.1667	2	1	1	0
91	38	1	1	1	0	0	1	99	99	99	99	9	1.5	0	5	3	3	0	2009	1	0	0	4	999	0	1	1	1	0	0	0	0	119.367	0	119.367	1	45.17	1	1	0	119.37	0	107.267	1	45.1667	9	1	0	0
92	48	2	2	2	3	0	3	99	99	99	99	0	4.5	26	31	2	2	1	2005	3	0	1	3	999	0	1	1	2	1	0	0	1	32.5	1	32.5	1	13.9	3	3	1	13.9	0	31.4667	0	32.5	9	2	3	0
93	40	2	2	3	2	0	3	99	99	99	99	0	8.6	8	22	3	3	0	2003	3	0	1	3	999	0	1	1	2	9	0	0	1	25.0333	1	25.0333	1	23.87	3	3	1	23.87	0	24.8	0	25.0333	9	3	2	0
94	48	1	2	1	1	0	2	99	99	99	99	9	1	1	7	9	9	9	2000	2	1	0	1	999	0	1	1	3	0	1	2	0	228.2	0	228.2	1	171.63	3	6	1	171.63	1	171.633	0	228.2	9	1	1	0
95	43	1	2	2	1	0	2	99	99	99	99	0	0	3	14	3	3	0	2011	2	1	1	2	10	0	1	1	2	1	1	2	1	64.1333	1	64.1333	1	26.57	3	3	1	26.57	0	61	0	64.1333	1	2	1	0
96	71	2	2	2	0	0	2	99	99	99	99	9	2.5	0	24	2	9	9	2001	2	1	1	2	999	0	0	0	0	9	1	2	1	108.8	1	108.8	1	108.8	0	0	1	108.8	0	106.567	0	108.8	9	2	0	0
97	58	1	2	2	2	0	3	2	2	0	3	0	3.9	5	14	3	3	1	2011	3	0	1	3	50	1	1	1	2	1	0	0	1	27.5333	1	27.5333	1	27.53	0	0	1	27.53	0	0	0	27.5333	2	2	2	0
98	58	2	2	2	0	0	2	99	99	99	99	9	4	0	16	9	9	9	2000	2	0	1	3	999	0	0	1	3	9	1	2	1	25.7333	1	25.7333	1	25.63	3	3	1	25.63	0	25.7333	0	25.7333	9	2	0	0
99	64	2	2	1	0	0	1	99	99	99	99	9	1.2	0	12	3	2	9	2000	1	0	0	4	999	0	0	0	0	0	0	0	1	32.9333	1	32.9333	1	31.37	3	7	1	31.37	1	31.3667	1	31.3667	9	1	0	0
100	76	2	2	2	0	0	2	99	99	99	99	0	2.5	0	15	9	9	0	2002	2	1	0	1	999	0	0	0	0	0	1	2	1	134.633	1	134.633	1	92.13	3	3	1	92.13	0	92.1333	0	134.633	9	2	0	0
101	47	2	2	2	1	0	2	99	99	99	99	0	3.5	3	27	3	3	1	2005	2	1	0	1	999	0	0	1	1	0	1	2	1	28.1667	1	28.1667	1	14.27	2	2	1	17.67	1	14.2667	0	28.2	9	2	1	0
102	45	1	2	1	3	0	3	99	99	99	99	0	1.8	43	51	3	3	1	2007	3	0	0	4	999	0	1	1	2	0	0	0	1	79.9667	1	79.9667	1	64.67	3	3	1	64.67	0	79	0	79.9667	9	1	3	0
103	68	2	2	2	0	0	2	99	99	99	99	9	2.6	0	8	2	9	9	2001	2	1	0	1	999	0	0	0	0	0	1	2	1	159.267	1	159.267	1	137.73	3	6	1	137.73	1	137.733	0	159.267	9	2	0	0
104	50	1	2	1	1	0	2	99	99	99	99	0	1.6	1	6	2	2	0	2003	2	1	0	1	999	0	1	1	1	0	1	1	0	185.533	0	185.533	1	147.63	3	3	1	147.63	0	185.533	0	185.533	9	1	1	0
105	44	2	1	1	1	0	2	99	99	99	99	1	1.8	1	4	2	2	0	2010	2	1	0	1	30	0	0	1	1	0	1	2	1	100.433	1	100.433	1	81.63	3	3	1	81.63	0	100.433	0	100.433	2	1	1	0
106	36	1	2	1	1	0	2	99	99	99	99	0	2	2	5	2	2	1	2005	2	1	0	1	999	0	1	1	9	0	1	2	0	167.867	0	167.867	1	75.57	1	1	0	167.87	0	167.867	1	75.5667	9	1	1	0
107	59	2	2	1	1	0	2	99	99	99	99	0	1.5	1	10	2	2	0	2003	2	1	0	1	999	0	0	1	1	0	1	2	1	120.7	1	120.7	1	65.1	2	2	1	83.17	1	65.1	0	120.7	9	1	1	0
108	41	2	2	2	0	0	2	99	99	99	99	9	4	0	14	3	3	9	2000	2	1	0	1	999	0	0	1	3	0	1	2	1	64.5333	1	64.5333	1	53.37	2	2	1	55.6	1	53.3667	0	64.5333	9	2	0	0
109	35	2	2	2	3	0	3	99	99	99	99	0	3.7	25	27	3	3	1	2005	3	0	0	4	999	0	1	1	2	0	0	0	1	81.8667	0	81.9	1	15.9	3	3	1	15.9	0	0	0	81.9	9	2	3	0
110	44	2	2	2	1	0	2	99	99	99	99	9	3	10	18	9	9	9	2001	2	0	9	9	0	0	1	1	1	9	0	0	0	211.767	0	211.767	1	95.77	3	3	1	95.77	0	211.767	0	211.767	1	2	1	0
111	76	2	2	1	0	0	1	99	99	99	99	9	1.7	0	18	2	9	9	2001	1	0	9	9	999	0	0	1	2	9	0	0	1	35.4333	1	35.4333	1	35.43	0	0	1	35.43	0	0	0	35.4333	9	1	0	0
112	45	1	2	5	0	0	0	99	99	99	99	0	1.1	0	12	9	9	9	2002	0	0	1	3	999	0	1	0	0	9	0	0	0	199.6	0	199.6	1	14.03	1	1	0	199.6	0	199.6	1	14.0333	9	5	0	0
113	31	2	2	3	1	0	3	99	99	99	99	0	9	0	20	2	2	1	2006	3	0	1	3	999	0	1	1	9	9	0	0	1	25.3	1	25.3	1	4.53	3	3	1	4.53	0	25.3	0	25.3	9	3	1	0
114	42	1	2	1	0	0	1	99	99	99	99	0	1.8	0	6	1	9	9	2001	1	1	0	1	999	0	1	0	0	0	1	2	0	216.1	0	216.1	1	140.13	1	1	0	216.1	0	216.1	1	140.133	9	1	0	0
115	61	2	2	3	3	0	3	99	99	99	99	0	6.5	17	28	3	3	1	2005	3	0	0	4	999	0	1	1	2	0	1	1	1	35.6333	1	35.6333	1	24.33	3	3	1	24.33	0	0	0	35.6667	9	3	3	0
116	53	2	2	4	3	0	3	99	99	99	99	0	9	19	24	2	2	1	2006	3	1	0	1	999	0	1	1	2	0	1	2	1	74.0333	1	74.0333	1	29.53	3	3	1	29.53	0	38.4333	0	74.0333	9	4	3	0
117	60	1	1	5	0	0	0	99	99	99	99	0	1.2	0	3	9	2	0	2013	0	0	0	4	20	0	1	0	0	0	0	0	0	62.1	0	62.1	1	24.83	1	1	0	62.1	0	62.1	1	24.8333	1	5	0	0
118	37	1	2	2	2	0	3	99	99	99	99	0	2.6	4	20	3	3	1	2004	3	0	0	4	999	0	1	1	2	0	0	0	1	25.4333	1	25.4333	1	15.43	2	2	1	20.33	1	15.4333	0	25.4333	9	2	2	0
119	33	2	2	2	3	0	3	99	99	99	99	0	2.6	12	28	2	2	1	2003	3	1	0	1	999	0	1	1	2	0	1	2	0	185.133	0	185.133	1	62.8	3	3	1	62.8	1	144.7	0	185.133	9	2	3	0
120	52	2	2	1	1	0	2	99	99	99	99	9	2	8	15	2	2	9	2000	2	1	0	1	999	0	1	1	1	0	1	2	1	42.6333	1	42.6333	1	32.73	3	3	1	32.73	0	42.6333	0	42.6333	9	1	1	0
121	67	2	2	2	2	0	3	99	99	99	99	0	3	7	18	2	2	0	2003	3	1	0	1	999	0	1	1	1	0	1	2	1	130.233	1	130.233	1	43.93	3	5	1	43.93	0	130.233	1	43.9333	9	2	2	0
122	50	1	1	2	0	0	2	99	99	99	99	0	3	0	5	3	3	0	2006	2	0	0	4	999	0	1	1	1	0	0	0	1	5.96667	1	5.96667	1	3.13	1	1	1	5.23	1	5.23333	1	3.13333	9	2	0	0
123	63	1	2	1	1	0	2	99	99	99	99	0	0.8	3	28	2	2	1	2010	2	1	0	1	30	0	1	1	2	0	1	1	1	52.4667	1	52.4667	1	18.53	3	3	1	18.53	0	52.4667	0	52.4667	2	1	1	0
124	54	2	2	4	0	0	3	99	99	99	99	0	10	0	3	3	3	0	2002	3	0	1	3	999	0	1	1	2	9	0	0	1	34.7	1	34.7	1	13.57	3	3	1	13.57	0	13.5667	0	34.7	9	4	0	0
125	31	2	2	5	0	0	0	99	99	99	99	1	6.5	0	1	9	2	0	2004	0	1	0	1	999	0	0	0	0	0	0	0	0	180.6	0	180.6	1	150.67	1	1	0	180.6	0	180.6	1	150.667	9	5	0	0
126	58	1	2	1	0	0	1	99	99	99	99	9	1.2	0	15	2	2	0	2003	1	0	1	3	999	0	1	1	1	9	1	2	0	137.433	0	137.433	1	40.93	3	3	1	40.93	0	137.433	0	137.433	9	1	0	0
127	51	2	2	1	2	0	3	99	99	99	99	9	2	30	32	3	3	9	2000	3	1	1	2	999	0	1	1	1	9	1	2	1	47.4	1	47.4	1	14	2	2	0	47.4	1	14	0	47.4	9	1	2	0
128	31	2	2	2	1	0	2	99	99	99	99	1	2.6	1	14	2	2	1	2007	2	1	0	1	999	0	0	1	2	0	1	2	0	88.8667	0	88.8667	1	44.37	1	1	1	44.37	0	88.8667	1	19.0667	9	2	1	0
129	49	1	2	5	0	0	0	99	99	99	99	0	1.5	999	999	9	3	0	2006	0	0	0	4	999	0	1	0	0	0	0	0	1	115.333	1	115.333	1	67.2	1	1	1	67.2	0	97.9333	1	36.3667	9	5	0	0
130	46	2	2	2	0	0	2	99	99	99	99	0	2.5	0	28	3	3	0	2004	2	0	0	4	999	0	0	1	1	0	0	0	1	11.8667	1	11.8667	1	9.77	3	3	1	9.77	0	11.8667	0	11.8667	9	2	0	0
131	53	1	2	4	0	0	3	99	99	99	99	0	3.5	0	14	3	3	0	2004	3	1	0	1	999	0	1	1	1	0	1	2	1	45.9333	1	45.9333	1	31.3	3	3	1	31.3	0	45.9333	0	45.9333	9	4	0	0
132	64	1	2	2	1	0	2	99	99	99	99	0	2.8	1	6	3	3	1	2009	2	1	0	1	999	0	1	1	2	0	1	1	0	117.733	0	117.733	1	73.5	1	1	0	117.73	0	114.9	1	73.5	9	2	1	0
133	56	1	1	1	0	0	1	99	99	99	99	9	0.3	0	3	9	9	0	2009	1	0	0	4	999	0	1	0	0	0	0	0	1	85.9667	1	85.9667	1	30.63	3	7	1	30.63	1	30.6333	1	30.6333	9	1	0	0
134	52	1	1	1	0	0	1	99	99	99	99	0	0.7	0	3	2	2	0	2010	1	0	0	4	20	0	1	1	1	0	0	0	0	108.033	0	108.033	1	96.47	1	1	0	108.03	0	108.033	1	96.4667	1	1	0	0
135	72	1	1	1	0	0	1	99	99	99	99	0	1.6	0	4	2	2	0	2010	1	1	0	1	999	0	0	0	0	0	1	1	0	110.167	0	110.167	1	99.5	3	3	1	99.5	0	110.167	0	110.167	9	1	0	0
136	76	2	2	2	0	0	2	99	99	99	99	0	4	0	2	2	2	1	2007	2	0	1	3	999	0	0	1	4	9	0	0	1	27.8	1	27.8	1	18.9	3	7	1	19.33	1	19.3	1	18.9	9	2	0	0
137	40	2	2	2	1	0	2	99	99	99	99	9	4.5	3	14	3	9	9	2001	2	1	1	2	999	0	0	1	1	9	1	2	1	96.2667	1	96.2667	1	95.6	3	3	1	95.6	0	96.2667	0	96.2667	9	2	1	0
138	61	1	1	1	0	0	1	99	99	99	99	0	1.5	0	5	3	3	0	2007	1	0	1	3	999	0	1	1	1	1	0	0	1	52.8667	1	52.8667	1	13.53	3	6	1	14.37	1	13.5333	0	52.8667	9	1	0	0
139	65	2	2	1	0	0	1	99	99	99	99	0	1.7	0	10	3	9	9	2002	1	1	0	1	999	0	0	0	0	0	1	2	1	106.867	1	106.867	1	93.3	3	7	1	93.3	1	93.3	1	93.3	9	1	0	0
140	34	1	2	2	1	0	2	99	99	99	99	9	2.5	1	6	2	2	0	2009	2	1	0	1	999	0	1	1	2	0	1	2	0	119.7	0	119.7	1	24.6	1	1	1	60.27	1	60.5	1	24.6	9	2	1	0
141	81	1	2	1	0	0	1	99	99	99	99	0	1.5	0	3	1	1	0	2009	1	1	0	1	999	0	0	0	0	0	1	1	0	123.2	0	123.2	1	116.33	1	1	0	123.2	0	119.9	1	116.333	9	1	0	0
142	57	1	2	2	1	0	2	99	99	99	99	9	2	1	17	9	9	9	2001	2	1	0	1	999	0	1	1	3	0	1	2	1	64.6	1	64.6	1	48.93	3	3	1	48.93	0	64.6	0	64.6	9	2	1	0
143	77	1	1	1	0	0	1	99	99	99	99	0	1.1	0	7	2	2	0	2011	1	1	0	1	20	0	1	0	0	0	1	1	0	40.3667	0	40.3667	1	10.6	1	1	0	40.37	0	40.3667	1	10.6	1	1	0	0
144	44	1	1	1	0	0	1	99	99	99	99	0	1.5	0	4	2	2	0	2013	1	1	0	1	10	0	0	0	0	0	1	2	0	75.3333	0	75.3333	1	52.97	1	1	0	75.33	0	75.3333	1	52.9667	1	1	0	0
145	56	1	3	5	0	0	0	99	99	99	99	0	1	0	999	9	2	0	2008	0	0	0	4	999	0	1	0	0	0	0	0	0	129.367	0	129.367	1	96.13	1	1	0	129.37	0	129.367	1	96.1333	9	5	0	0
146	64	2	2	2	1	0	2	99	99	99	99	9	4	1	12	3	3	9	2000	2	1	1	2	999	0	0	0	0	9	1	2	1	76.2333	1	76.2333	1	40.2	3	3	1	40.2	0	76.2333	0	76.2333	9	2	1	0
147	59	1	2	2	2	0	3	99	99	99	99	0	2.5	4	14	2	2	0	2006	3	1	0	1	999	0	1	1	2	0	1	1	1	97.5	1	97.5	1	36.37	3	3	1	36.37	0	96.6333	0	97.5	9	2	2	0
148	62	1	2	2	2	0	3	99	99	99	99	0	2.8	9	26	3	3	0	2010	3	1	0	1	40	0	1	1	2	0	1	1	1	26.0667	1	26.0667	1	17.4	3	3	1	17.4	0	26.0667	0	26.0667	2	2	2	0
149	67	2	2	1	3	0	3	99	99	99	99	0	1.7	19	20	2	3	1	2005	3	1	1	2	999	0	1	1	2	9	1	1	1	74	1	74	1	31.43	3	3	1	31.43	0	0	1	48.6667	9	1	3	0
150	31	2	2	3	1	0	3	99	99	99	99	0	8.3	1	10	9	9	9	2002	3	0	0	4	999	0	1	1	1	0	0	0	1	45.2667	1	45.2667	1	33.27	2	2	0	45.27	1	33.2667	0	45.2667	9	3	1	0
151	63	2	2	1	0	0	1	99	99	99	99	0	1.4	0	5	2	2	0	2005	1	1	0	1	999	0	0	0	0	0	1	2	0	163.167	0	163.167	1	15.6	1	1	1	78.63	1	43.1667	1	15.6	9	1	0	0
152	40	2	2	2	2	0	3	99	99	99	99	0	2.3	5	29	3	3	1	2010	3	1	0	1	10	0	1	1	2	0	1	2	1	77.3333	1	77.3333	1	55.5	3	3	1	55.5	0	77.3333	0	77.3333	1	2	2	0
153	80	2	2	3	2	0	3	99	99	99	99	0	5.5	9	41	3	3	0	2011	3	0	0	4	70	0	1	0	0	0	0	0	0	91.5333	0	91.5333	1	81.67	2	2	0	91.53	1	81.6667	0	91.5333	2	3	2	0
154	42	2	2	3	3	0	3	99	99	99	99	0	5.5	16	27	2	2	1	2007	3	1	0	1	999	0	1	1	2	0	1	2	0	140	0	140	1	78.07	3	3	1	78.07	0	140	0	140	9	3	3	0
155	46	1	2	1	3	0	3	99	99	99	99	0	1.5	27	31	3	3	1	2006	3	0	0	4	999	0	1	1	2	0	0	0	1	31.9667	1	31.9667	1	21.6	3	3	1	21.6	0	31.9667	0	31.9667	9	1	3	0
156	60	1	2	1	1	0	2	99	99	99	99	0	1.5	3	10	2	2	1	2006	2	1	1	2	999	0	1	1	2	9	1	1	0	155.867	0	155.867	1	31.07	2	2	1	51.4	1	31.0667	0	155.867	9	1	1	0
157	58	1	1	2	1	0	2	99	99	99	99	0	2.5	1	7	2	2	0	2012	2	1	0	1	999	0	1	1	1	0	1	1	0	83.6333	0	83.6333	1	59.47	3	6	1	59.47	1	59.4667	0	83.6333	9	2	1	0
158	48	2	2	1	0	0	1	99	99	99	99	0	3.8	0	9	2	9	9	2002	1	1	0	1	999	0	0	0	0	0	1	2	1	69.1667	0	69.1667	1	66.3	3	3	1	66.3	0	69.1667	0	69.1667	9	1	0	0
159	43	1	3	5	0	0	0	99	99	99	99	0	0.8	0	999	9	2	9	2011	0	1	0	1	10	0	1	0	0	0	1	2	0	92.9333	0	92.9333	1	85.33	1	1	0	92.93	0	92.9333	1	85.3333	1	5	0	0
160	65	2	2	1	1	0	2	99	99	99	99	9	3	3	16	9	9	9	2001	2	1	1	2	999	0	0	1	1	9	1	2	1	45.8	1	45.8	1	29.3	3	3	1	29.3	0	45.8	0	45.8	9	1	1	0
161	44	2	2	1	0	0	1	99	99	99	99	0	0.5	2	20	2	2	0	2004	1	1	0	1	999	0	0	1	1	0	1	2	0	181.067	0	181.067	1	160.73	2	2	1	163.5	1	160.733	0	181.067	9	1	0	0
162	62	2	2	1	0	0	1	99	99	99	99	9	1.5	0	12	3	3	9	2000	1	0	0	4	999	0	9	9	9	0	9	0	1	79.4333	1	79.4333	1	40.63	1	1	0	79.43	1	52.6	1	40.6333	9	1	0	0
163	43	2	2	2	2	0	3	99	99	99	99	1	4.5	5	16	2	2	1	2007	3	1	0	1	999	0	0	1	2	0	1	2	0	148.333	0	148.333	1	57.7	3	3	1	57.7	0	148.333	0	148.333	9	2	2	0
164	42	2	2	2	1	0	2	99	99	99	99	1	2.7	2	15	2	2	1	2009	2	1	0	1	999	0	0	1	2	0	1	2	0	123.3	0	123.3	1	77.9	3	3	1	77.9	0	121.533	0	123.3	9	2	1	0
165	41	1	3	1	0	0	1	99	99	99	99	0	0.2	999	999	1	1	0	2008	1	1	0	1	999	0	1	0	0	0	1	2	0	130.4	0	130.4	1	108.73	1	1	0	130.4	0	130.4	1	108.733	9	1	0	0
166	40	1	2	1	0	0	1	99	99	99	99	0	2	0	9	3	3	0	2005	1	0	0	4	999	0	1	1	1	0	0	0	0	167.633	0	167.633	1	155.9	3	6	1	156.23	1	155.9	0	167.633	9	1	0	0
167	42	2	2	3	1	0	3	99	99	99	99	1	5.2	11	14	9	9	9	2000	3	1	0	1	999	0	1	1	1	0	1	2	1	148.633	1	148.633	1	148.63	0	0	1	148.63	0	141.067	0	148.633	9	3	1	0
168	50	2	2	2	2	0	3	99	99	99	99	0	2.4	3	19	2	3	1	2007	3	1	0	1	999	0	1	1	1	0	1	2	1	82.2667	1	82.2667	1	43.33	3	3	1	43.33	0	57.8667	0	82.2667	9	2	2	0
169	59	2	2	2	1	0	2	99	99	99	99	0	3	2	13	2	2	1	2004	2	1	0	1	999	0	0	1	1	0	1	2	1	125.033	1	125.033	1	56.13	2	2	1	80.67	1	56.1333	0	125.033	9	2	1	0
170	43	2	2	2	3	0	3	99	99	99	99	0	5	18	22	2	2	1	2005	3	1	0	1	999	0	1	1	2	0	1	2	1	37.5333	1	37.5333	1	26.67	3	3	1	26.67	0	0	0	37.5667	9	2	3	0
171	55	2	2	2	1	0	2	99	99	99	99	0	4.5	2	7	2	2	1	2003	2	1	0	1	999	0	0	1	1	0	1	2	1	33.6	1	33.6	1	27.7	3	3	1	27.7	0	33.6	0	33.6	9	2	1	0
172	75	2	2	4	1	0	3	99	99	99	99	9	0	999	999	9	9	9	2004	3	1	0	1	999	0	1	9	9	0	1	1	1	74.2333	0	74.2333	1	28.97	3	3	1	28.97	0	70.3667	0	74.2333	9	4	1	0
173	53	2	2	2	1	0	2	99	99	99	99	0	3.5	2	13	3	3	1	2006	2	0	1	3	999	0	0	1	2	9	0	0	1	110.133	1	110.133	1	34.1	1	1	1	34.1	0	92.4333	1	15.7	9	2	1	0
174	35	2	1	1	0	0	1	99	99	99	99	1	0.1	0	3	3	3	0	2011	1	0	1	3	999	0	0	1	4	9	0	0	0	93.8	0	93.8	1	44.77	1	1	0	93.8	0	93.8	1	44.7667	9	1	0	0
175	55	2	2	2	1	0	2	99	99	99	99	0	3.5	2	21	3	9	0	2007	2	1	0	1	999	0	0	1	2	0	1	1	1	72.8333	1	72.8333	1	31.4	3	3	1	31.4	0	68.7333	0	72.8333	9	2	1	0
176	79	1	3	2	0	0	2	99	99	99	99	9	2.4	999	999	1	1	9	2000	2	1	0	1	999	0	0	0	0	0	1	2	0	228.3	0	228.3	1	30.07	1	1	0	228.3	0	228.3	1	30.0667	9	2	0	0
177	81	2	2	2	2	0	3	99	99	99	99	0	2.5	5	18	3	3	0	2007	3	1	0	1	999	0	0	0	0	0	1	1	1	67.6333	1	67.6333	1	67.63	0	0	1	67.63	0	0	0	67.6333	9	2	2	0
178	48	1	1	1	0	0	1	99	99	99	99	0	0.3	0	3	2	2	0	2008	1	1	0	1	999	0	1	0	0	0	1	2	0	132.267	0	132.267	1	87.53	3	3	1	87.53	0	132.267	0	132.267	9	1	0	0
179	51	1	1	1	0	0	1	99	99	99	99	0	0.1	0	6	3	3	0	2013	1	1	1	2	30	0	1	0	0	9	1	2	0	75.0333	0	75.0333	1	46.23	1	1	0	75.03	0	75.0333	1	46.2333	2	1	0	0
180	47	1	1	1	0	0	1	99	99	99	99	0	1.2	0	3	3	3	0	2007	1	1	0	1	999	0	1	0	0	0	1	3	1	54.5	1	54.5	1	54.5	0	0	1	54.5	0	0	0	54.5	9	1	0	0
181	54	2	2	1	2	0	3	99	99	99	99	1	2	7	8	2	2	1	2006	3	1	0	1	999	0	1	1	2	0	1	1	0	145.267	0	145.267	1	78.37	3	3	1	78.37	0	99.2333	0	145.267	9	1	2	0
182	40	2	2	1	0	0	1	99	99	99	99	1	0.3	0	3	3	3	0	2008	1	0	0	4	999	0	0	0	0	0	1	2	0	135.733	0	135.733	1	31.33	1	1	0	135.73	0	135.733	1	31.3333	9	1	0	0
183	57	2	2	2	1	0	2	99	99	99	99	9	2.5	1	14	9	9	9	2001	2	1	0	1	999	0	0	1	3	0	1	2	0	217.833	0	217.833	1	179.03	3	3	1	179.03	0	217.833	0	217.833	9	2	1	0
184	58	2	2	2	0	0	2	99	99	99	99	9	2.1	0	23	1	1	9	2000	2	1	0	1	999	0	0	0	0	0	1	9	1	190.5	1	190.5	1	178.7	3	3	1	178.7	0	190.5	0	190.5	9	2	0	0
185	51	2	2	2	1	0	2	99	99	99	99	9	3	4	22	2	3	9	2000	2	1	1	2	999	0	0	1	1	9	1	2	1	31.5333	1	31.5333	1	20.63	1	1	1	20.63	0	31.5333	1	10.9667	9	2	1	0
186	51	2	2	3	2	0	3	99	99	99	99	0	5.5	7	12	2	2	1	2010	3	1	0	1	10	0	1	1	2	0	1	2	0	51.0667	0	51.0667	1	46.6	3	3	1	46.6	0	51.0667	0	51.0667	1	3	2	0
187	59	1	3	5	0	0	0	99	99	99	99	0	0.5	999	999	9	9	9	2003	0	1	9	9	999	0	1	0	0	0	1	2	0	192.133	0	192.133	1	192.13	1	1	0	192.13	0	192.133	1	192.133	9	5	0	0
188	57	1	2	2	0	0	2	99	99	99	99	0	2.1	0	23	2	9	0	2002	2	0	0	4	999	0	1	1	1	0	0	0	1	20.1333	1	20.1333	1	14	3	3	1	14	0	14	0	20.1333	9	2	0	0
189	44	1	1	2	0	0	2	99	99	99	99	0	2.2	0	4	3	3	0	2008	2	1	0	1	999	0	1	1	1	0	1	2	0	133.567	0	133.567	1	62.43	2	2	0	133.57	1	62.4333	0	133.567	9	2	0	0
190	38	2	1	1	0	0	1	99	99	99	99	1	0.1	0	2	2	2	0	2013	1	1	0	1	10	0	0	0	0	0	1	2	0	65.6333	0	65.6333	1	60.13	2	2	0	65.63	1	60.1333	0	65.6333	1	1	0	0
191	30	1	3	5	0	0	0	99	99	99	99	0	0.6	999	999	9	9	9	2004	0	9	9	9	999	0	1	0	0	0	0	0	0	183.8	0	183.8	1	180.8	1	1	0	183.8	0	183.8	1	180.8	9	5	0	0
192	43	2	2	2	3	0	3	3	3	0	3	0	3	21	37	3	3	1	2011	3	1	0	1	20	1	1	1	9	0	1	2	1	68.7	1	68.7	1	30.2	3	6	1	30.2	1	30.2	0	68.7	1	3	3	0
193	48	1	3	5	0	0	0	99	99	99	99	0	1	999	999	9	9	9	2008	0	1	0	1	999	0	1	0	0	0	1	2	0	136.267	0	136.267	1	54.37	1	1	0	136.27	0	136.267	1	54.3667	9	5	0	0
194	41	2	2	3	1	0	3	99	99	99	99	9	5.5	22	22	2	9	9	2001	3	1	1	2	999	0	1	1	1	9	1	2	1	36.8667	1	36.8667	1	14.03	3	3	1	14.03	0	32.8333	0	36.8667	9	3	1	0
195	56	1	2	1	0	0	1	99	99	99	99	9	1.3	0	11	3	3	9	2001	1	0	1	3	999	0	1	0	0	9	1	2	0	220.267	0	220.267	1	9.1	2	2	0	220.27	1	9.1	0	220.267	9	1	0	0
196	47	1	2	2	0	0	2	99	99	99	99	0	2.3	0	17	3	9	1	2002	2	0	0	4	999	0	1	1	1	0	0	0	1	22.7667	1	22.7667	1	9.53	1	1	0	22.77	0	9.53333	1	9.53333	9	2	0	0
197	50	2	2	1	2	0	3	99	99	99	99	0	1.8	8	15	3	3	0	2005	3	0	0	4	999	0	0	1	2	0	0	0	1	34.2	1	34.2	1	25.17	3	3	1	25.17	0	0	0	34.2333	9	1	2	0
198	56	2	2	1	3	0	3	99	99	99	99	0	1.8	53	56	3	3	1	2003	3	0	1	3	999	0	1	1	2	9	0	0	1	104.8	1	104.8	1	39.83	3	3	1	39.83	0	104.8	0	104.8	9	1	3	0
199	39	1	1	5	0	0	0	99	99	99	99	0	2	0	3	9	2	9	2010	0	1	0	1	0	0	1	0	0	0	1	2	0	103.933	0	103.933	1	17.17	1	1	0	103.93	0	103.933	1	17.1667	1	5	0	0
200	61	1	2	2	1	0	2	99	99	99	99	0	4.5	1	10	3	3	0	2010	2	0	0	4	90	0	1	1	2	0	0	0	1	20.5333	1	20.5333	1	10.23	3	3	1	10.23	0	20.5333	0	20.5333	2	2	1	0
201	47	2	1	1	0	0	1	99	99	99	99	1	0.5	0	3	2	2	0	2009	1	1	0	1	999	0	0	0	0	0	1	2	0	114.6	0	114.6	1	49.27	1	1	0	114.6	0	108.867	1	49.2667	9	1	0	0
202	61	2	2	2	1	0	2	99	99	99	99	0	4.5	1	11	2	2	0	2009	2	1	0	1	999	0	0	1	2	0	1	2	0	118.1	0	118.1	1	53.47	3	3	1	53.47	0	103.367	0	118.1	9	2	1	0
203	38	2	2	2	1	0	2	99	99	99	99	9	3.8	3	15	9	9	9	2000	2	1	0	1	999	0	0	1	3	0	1	2	1	97.5667	1	97.5667	1	56.77	3	3	1	56.77	0	97.5667	0	97.5667	9	2	1	0
204	46	1	1	2	0	0	2	99	99	99	99	0	2.5	0	7	2	2	0	2007	2	1	0	1	999	0	1	0	0	0	1	3	0	144.067	0	144.067	1	26.77	3	3	1	26.77	0	57.1	0	144.067	9	2	0	0
205	49	2	2	2	1	0	2	99	99	99	99	0	3.4	9	12	2	9	1	2002	2	1	0	1	999	0	1	1	1	0	1	2	1	104.233	1	104.233	1	72.2	3	6	1	72.2	1	72.2	0	104.233	9	2	1	0
206	60	2	1	2	0	0	2	99	99	99	99	0	2.2	0	5	3	3	0	2012	2	0	0	4	80	0	0	1	1	0	0	0	1	17.2	1	17.2	1	5.5	3	6	1	5.5	1	5.5	0	17.2	2	2	0	0
207	75	2	2	1	3	0	3	99	99	99	99	0	1.7	10	12	3	3	0	2006	3	0	9	9	999	0	1	1	9	9	0	0	1	4.1	1	4.1	1	3.3	3	6	1	3.53	1	3.3	0	4.1	9	1	3	0
208	47	1	1	1	0	0	1	99	99	99	99	0	1.5	0	5	2	2	0	2007	1	0	0	4	999	0	1	1	1	0	0	0	1	60.8667	1	60.8667	1	40.23	3	3	1	40.23	0	58.2333	0	60.8667	9	1	0	0
209	57	1	2	1	0	0	1	99	99	99	99	9	1.8	0	10	2	9	9	2001	1	0	0	4	999	0	1	1	2	0	0	0	1	84.6	1	84.6	1	72.03	1	1	1	72.03	0	75.9667	1	50.7	9	1	0	0
210	56	2	2	3	1	0	3	99	99	99	99	0	8	1	29	9	9	1	2007	3	0	0	4	999	0	1	1	2	0	0	0	1	6.66667	1	6.66667	1	6.67	0	0	1	6.67	0	0	0	6.66667	9	3	1	0
211	69	2	2	2	0	0	2	99	99	99	99	9	3	0	20	3	2	9	2000	2	1	0	1	999	0	0	0	0	0	1	2	1	56.4667	1	56.4667	1	25.23	3	3	1	25.23	1	27.6667	0	56.4667	9	2	0	0
212	53	1	3	1	0	0	1	99	99	99	99	0	0.1	0	999	9	9	9	2010	1	0	1	3	10	0	1	0	0	9	0	0	0	102.333	0	102.333	1	55.6	1	1	0	102.33	0	102.333	1	55.6	1	1	0	0
213	49	1	1	1	0	0	1	99	99	99	99	0	0.2	0	7	2	2	0	2005	1	1	0	1	999	0	1	0	0	0	1	2	0	170.833	0	170.833	1	37.9	3	3	1	37.9	0	0	0	170.833	9	1	0	0
214	39	2	2	2	1	0	2	99	99	99	99	0	3.5	1	14	2	2	0	2006	2	1	0	1	999	0	0	1	1	0	1	3	1	88.3667	1	88.3667	1	35.63	3	3	1	35.63	0	43.6333	0	88.3667	9	2	1	0
215	39	1	2	2	1	0	2	99	99	99	99	0	2.2	1	11	3	3	1	2013	2	0	0	4	50	0	1	1	2	0	0	0	1	41.8333	1	41.8333	1	25.1	3	3	1	25.1	0	39.9667	0	41.8333	2	2	1	0
216	52	2	2	2	3	0	3	99	99	99	99	0	5	24	24	3	3	1	2006	3	1	0	1	999	0	1	1	2	0	1	1	1	75.2333	1	75.2333	1	38.9	3	3	1	38.9	0	64.5667	0	75.2333	9	2	3	0
217	51	1	3	5	0	0	0	99	99	99	99	0	3	0	999	9	2	9	2010	0	1	0	1	999	0	1	0	0	0	1	2	0	101.233	0	101.233	1	62.17	1	1	0	101.23	0	101.233	1	62.1667	9	5	0	0
218	34	2	2	2	1	0	2	99	99	99	99	0	4	2	27	3	3	1	2006	2	0	0	4	999	0	0	1	2	0	0	0	1	15.1	1	15.1	1	9.67	3	3	1	9.67	0	15.1	0	15.1	9	2	1	0
219	32	1	3	1	0	0	1	99	99	99	99	0	0.2	999	999	3	9	0	2002	1	0	0	4	999	0	1	1	4	0	0	0	1	57.7667	1	57.7667	1	17	2	2	0	57.77	1	17	0	57.7667	9	1	0	0
220	47	2	2	1	1	0	2	99	99	99	99	0	1.8	3	18	3	9	1	2002	2	1	0	1	999	0	0	1	1	0	1	2	1	39.1333	1	39.1333	1	16.47	3	3	1	16.47	0	16.4667	0	39.1333	9	1	1	0
221	36	1	1	1	0	0	1	99	99	99	99	0	0.1	0	2	2	2	0	2007	1	0	1	3	999	0	1	1	4	9	0	0	0	141.133	0	141.133	1	125.33	1	1	0	141.13	0	141.133	1	125.333	9	1	0	0
222	41	2	2	3	1	0	3	99	99	99	99	9	5.8	5	12	3	9	9	2001	3	1	0	1	999	0	1	1	1	0	1	2	1	24.7333	1	24.7333	1	18.1	3	3	1	18.1	0	24.7333	0	24.7333	9	3	1	0
223	37	2	2	2	2	0	3	99	99	99	99	9	5	47	53	2	2	9	2000	3	0	0	4	999	0	1	1	1	0	1	2	1	101.4	1	101.4	1	49.13	3	3	1	49.13	0	101.4	0	101.4	9	2	2	0
224	37	2	2	1	0	0	1	99	99	99	99	0	1.5	0	20	2	2	0	2004	1	1	0	1	999	0	0	1	1	0	1	2	1	161.3	1	161.3	1	136.6	3	3	1	136.6	0	136.6	0	161.3	9	1	0	0
225	42	2	2	2	1	0	2	99	99	99	99	1	3	11	18	2	3	9	2000	2	1	1	2	999	0	1	1	1	9	1	2	1	184.933	1	184.933	1	144.07	3	3	1	144.07	0	0	0	184.933	9	2	1	0
226	63	2	2	2	0	0	2	99	99	99	99	0	2.4	0	19	2	9	9	2001	2	1	0	1	999	0	0	1	1	0	1	2	1	95.4333	1	95.4333	1	68.67	3	3	1	68.67	0	89.3333	0	95.4333	9	2	0	0
227	52	2	3	1	0	0	1	99	99	99	99	1	2	0	3	9	3	1	2003	1	1	0	1	999	0	0	1	1	0	1	2	1	66.9333	1	66.9333	1	42.37	3	3	1	42.37	1	47.9667	0	66.9333	9	1	0	0
228	52	2	2	1	1	0	2	99	99	99	99	0	1.3	2	11	1	9	0	2002	2	1	0	1	999	0	0	1	1	0	1	2	0	207	0	207	1	151.27	1	1	0	207	0	207	1	151.267	9	1	1	0
229	32	2	2	2	1	0	2	99	99	99	99	0	2.8	2	10	2	2	1	2005	2	1	0	1	999	0	0	1	2	0	1	2	0	170.6	0	170.6	1	56.5	3	3	1	56.5	0	170.6	0	170.6	9	2	1	0
230	48	2	2	2	3	0	3	99	99	99	99	0	3.2	12	27	3	3	1	2004	3	1	1	2	999	0	1	1	2	9	1	2	1	65.9333	1	65.9333	1	27.17	3	5	1	27.17	0	65.9333	1	27.1667	9	2	3	0
231	38	1	1	1	0	0	1	99	99	99	99	0	0.1	0	5	3	3	0	2009	1	0	1	3	999	0	1	0	0	1	0	0	0	116.533	0	116.533	1	48.57	1	1	0	116.53	0	114.4	1	48.5667	9	1	0	0
232	63	1	1	1	0	0	1	99	99	99	99	0	1.5	0	7	2	2	0	2008	1	1	0	1	999	0	1	0	0	0	1	2	0	134.467	0	134.467	1	118.43	3	3	1	118.43	0	134.467	0	134.467	9	1	0	0
233	41	2	2	2	1	0	2	99	99	99	99	0	3	1	8	3	3	0	2005	2	1	0	1	999	0	0	1	1	0	1	2	1	34.1	1	34.1	1	15.7	3	3	1	15.7	0	0	0	34.1333	9	2	1	0
234	50	1	2	5	3	0	3	99	99	99	99	0	0	14	15	9	9	9	2009	3	0	0	4	999	0	1	1	2	0	0	0	1	34.3667	1	34.3667	1	13.57	3	3	1	13.57	0	20.8333	0	34.3667	9	5	3	0
235	35	2	2	2	1	0	2	99	99	99	99	1	4.3	1	29	2	2	1	2004	2	1	0	1	999	0	0	1	1	0	1	2	1	149.9	1	149.9	1	106.93	3	6	1	107.63	1	106.933	0	149.9	9	2	1	0
236	44	2	1	2	0	0	2	99	99	99	99	1	2.7	0	5	3	3	1	2008	2	1	0	1	999	0	0	0	0	0	1	3	1	37.6	1	37.6	1	7.87	3	3	1	7.87	0	37.6	0	37.6	9	2	0	0
237	41	2	2	4	3	0	3	4	3	0	3	0	0	4	13	9	9	1	2013	3	0	0	4	60	1	1	1	9	0	0	0	1	18.7667	1	18.7667	1	12.93	3	3	1	12.93	0	18.7333	0	18.7667	2	4	3	0
238	48	2	2	1	1	0	2	99	99	99	99	0	2	2	9	3	3	1	2010	2	0	1	3	30	0	0	0	0	1	0	0	1	44.1333	1	44.1333	1	20.53	3	3	1	20.53	0	44.1333	0	44.1333	2	1	1	0
239	70	2	2	2	0	0	2	99	99	99	99	9	2.5	0	15	2	9	9	2001	2	1	1	2	999	0	0	0	0	9	1	2	1	39.7667	1	39.7667	1	39.77	0	0	1	39.77	0	0	0	39.7667	9	2	0	0
240	45	1	3	5	0	0	0	99	99	99	99	0	0.3	999	999	9	2	9	2003	0	1	0	1	999	0	1	0	0	0	1	2	0	131.333	0	131.333	1	59.27	1	1	0	131.33	0	131.333	1	59.2667	9	5	0	0
241	48	1	2	1	0	0	1	99	99	99	99	0	1.5	0	11	3	3	0	2004	1	0	0	4	999	0	1	1	1	0	0	0	0	121.567	0	121.567	1	22.23	3	3	1	22.23	0	121.567	0	121.567	9	1	0	0
242	33	2	2	2	0	0	2	99	99	99	99	9	4	0	21	3	9	9	2001	2	1	1	2	999	0	0	1	3	9	1	2	1	113.6	1	113.6	1	70.87	1	1	1	70.87	0	105.733	1	26.8667	9	2	0	0
243	42	1	2	1	0	0	1	99	99	99	99	0	0.1	0	999	9	2	0	2009	1	1	1	2	999	0	1	0	0	9	1	2	0	112.7	0	112.7	1	48.3	1	1	0	112.7	0	107.933	1	48.3	9	1	0	0
244	46	2	2	5	0	0	0	99	99	99	99	1	5.5	0	4	9	2	0	2007	0	1	0	1	999	0	0	0	0	0	0	0	0	139.967	0	139.967	1	90.83	1	1	0	139.97	0	139.967	1	90.8333	9	5	0	0
245	56	2	2	3	0	0	2	99	99	99	99	9	5	0	8	3	3	9	2000	2	1	0	1	999	0	0	1	3	0	1	2	1	43.6	1	43.6	1	30.63	3	3	1	30.63	0	43.6	0	43.6	9	3	0	0
246	55	2	2	2	1	0	2	99	99	99	99	0	2.7	999	999	3	3	1	2011	2	0	0	4	80	0	0	1	2	0	0	0	1	41.9	1	41.9	1	39.53	1	1	1	39.53	0	40.2667	1	37.1	2	2	1	0
247	38	2	2	2	1	0	2	99	99	99	99	0	2.3	2	23	3	3	1	2011	2	0	0	4	70	0	0	1	2	0	0	0	0	90.2	0	90.2	1	12.67	2	2	0	90.2	1	12.6667	0	90.2	2	2	1	0
248	55	2	2	2	1	0	2	99	99	99	99	9	2.2	5	10	3	9	9	2001	2	1	0	1	999	0	1	1	1	0	1	2	1	80.4	1	80.4	1	40.9	3	7	1	40.9	1	40.9	1	40.9	9	2	1	0
249	53	2	2	2	1	0	2	2	0	0	2	0	5	2	26	3	3	1	2013	2	0	0	4	80	1	1	1	2	0	0	0	1	9.83333	1	9.83333	1	6	3	3	1	6	0	6.03333	0	9.83333	2	2	0	0
250	52	2	2	2	3	0	3	99	99	99	99	0	3.3	13	37	2	2	9	2008	3	0	0	4	999	0	1	1	2	0	0	0	0	134.5	0	134.5	1	131.5	3	3	1	131.5	0	134.5	0	134.5	9	2	3	0
251	42	1	1	1	0	0	1	99	99	99	99	0	1.4	0	2	2	2	0	2007	1	1	0	1	999	0	1	0	0	0	1	3	0	142.567	0	142.567	1	20.1	2	2	0	142.57	1	20.1	0	142.567	9	1	0	0
252	47	2	2	1	1	0	2	99	99	99	99	9	2	1	13	2	2	9	2000	2	1	0	1	999	0	0	1	3	0	1	2	1	89.1	1	89.1	1	56.5	3	3	1	56.5	0	89.1	0	89.1	9	1	1	0
253	36	1	2	1	1	0	2	99	99	99	99	0	1.5	1	15	2	2	0	2005	2	1	0	1	999	0	1	1	9	0	1	2	0	165.033	0	165.033	1	110.1	3	6	1	110.1	1	110.1	0	165.033	9	1	1	0
254	35	2	2	1	0	0	1	99	99	99	99	1	1.5	0	6	1	2	0	2005	1	1	0	1	999	0	0	1	1	0	1	2	0	165.267	0	165.267	1	157.07	3	3	1	157.07	0	165.267	0	165.267	9	1	0	0
255	45	2	2	3	2	0	3	3	3	0	3	0	5.4	4	22	2	2	1	2013	3	1	1	2	0	1	1	1	2	9	1	1	1	36.1	0	36.1	1	18.9	3	3	1	18.9	0	36.1	0	36.1	1	3	3	0
256	40	1	1	2	0	0	2	99	99	99	99	0	2.5	0	5	3	3	1	2010	2	0	0	4	80	0	1	1	1	0	0	0	1	54.9	0	54.9	1	22.53	3	7	1	22.53	1	22.5333	1	22.5333	2	2	0	0
257	37	1	1	1	0	0	1	99	99	99	99	0	1.7	0	3	3	3	0	2010	1	0	0	4	50	0	1	1	1	0	0	0	1	34.8667	1	34.8667	1	15.7	3	3	1	15.7	0	34.8667	0	34.8667	2	1	0	0
258	42	1	2	2	0	0	2	99	99	99	99	0	3.5	0	7	3	3	0	2008	2	1	0	1	999	0	1	1	1	0	1	2	1	36.1333	1	36.1333	1	32.33	1	1	1	32.33	0	32.3667	1	18.0333	9	2	0	0
259	51	1	1	2	0	0	2	99	99	99	99	0	2.5	0	3	2	2	0	2013	2	0	0	4	80	0	1	1	1	0	0	0	1	25.1	1	25.1	1	18.5	3	3	1	18.5	0	18.5333	0	25.1	2	2	0	0
260	55	2	1	1	0	0	1	99	99	99	99	0	0.3	0	3	2	2	0	2010	1	1	0	1	30	0	0	0	0	0	1	2	0	105	0	105	1	76.37	3	3	1	76.37	0	105	0	105	2	1	0	0
261	25	2	2	3	1	0	3	99	99	99	99	1	7	13	19	9	9	9	2000	3	1	0	1	999	0	0	1	1	0	1	2	1	39.1	1	39.1	1	16.33	3	3	1	16.33	0	39.1	0	39.1	9	3	1	0
262	63	2	2	4	3	0	3	99	99	99	99	0	3	16	22	3	3	1	2004	3	0	0	4	999	0	1	1	2	0	0	0	1	12.0667	1	12.0667	1	8.63	3	3	1	8.63	0	12.0667	0	12.0667	9	4	3	0
263	43	2	2	2	1	0	2	99	99	99	99	0	4.8	3	15	2	3	1	2005	2	1	1	2	999	0	0	1	2	9	1	2	1	45.3333	1	45.3333	1	45.03	3	3	1	45.03	0	45.2	0	45.3333	9	2	1	0
264	66	1	3	5	0	0	0	99	99	99	99	9	999	999	999	9	9	9	2008	0	9	9	9	999	0	9	0	9	0	9	9	0	68.2	0	68.2	1	56.7	1	1	0	68.2	0	68.2	1	56.7	9	5	0	0
265	40	2	2	2	2	0	3	99	99	99	99	9	4	4	15	3	3	1	2011	3	1	0	1	60	0	1	1	2	0	1	2	0	93.6333	0	93.6333	1	29.87	3	3	1	29.87	0	93.6333	0	93.6333	2	2	2	0
266	58	2	2	1	1	0	2	99	99	99	99	0	2	1	25	2	2	1	2005	2	0	0	4	999	0	0	1	1	0	1	1	1	112.9	1	112.9	1	50.13	3	3	1	50.13	0	109.833	0	112.9	9	1	1	0
267	35	2	2	5	0	0	0	2	1	0	2	1	1.5	0	6	9	2	9	2011	2	1	0	1	0	1	0	1	9	0	1	2	0	96.7333	0	96.7333	1	69	1	1	0	96.73	0	96.6333	1	69	1	2	1	0
268	42	1	3	5	0	0	0	99	99	99	99	0	0.8	999	999	9	9	9	2004	0	9	9	9	999	0	1	0	0	0	0	0	0	127.5	0	127.5	1	79.3	1	1	0	127.5	0	127.5	1	79.3	9	5	0	0
269	39	1	3	5	0	0	0	99	99	99	99	0	2.3	0	999	9	2	9	2010	0	1	0	1	30	0	1	0	0	0	1	2	0	107.367	0	107.367	1	86	1	1	0	107.37	0	107.367	1	86	2	5	0	0
270	46	1	1	1	0	0	1	99	99	99	99	0	1.7	0	2	2	2	0	2005	1	1	0	1	999	0	1	0	0	0	1	3	0	172.4	0	172.4	1	107.6	3	6	1	107.6	1	107.6	0	172.4	9	1	0	0
271	51	2	2	2	1	0	2	99	99	99	99	0	3	3	21	3	3	1	2004	2	0	0	4	999	0	0	1	2	0	1	2	1	73	1	73	1	42.77	3	3	1	42.77	0	61.3667	0	73	9	2	1	0
272	51	1	1	1	0	0	1	99	99	99	99	0	1.4	0	4	2	2	0	2013	1	1	0	1	50	0	1	0	0	0	1	1	0	65.2	0	65.2	1	36.37	2	2	0	65.2	1	36.3667	0	65.2	2	1	0	0
273	48	2	2	2	2	0	3	99	99	99	99	0	2.8	9	12	3	3	1	2007	3	1	0	1	999	0	1	1	2	0	1	1	0	143.867	0	143.867	1	117.8	3	3	1	117.8	0	143.867	0	143.867	9	2	2	0
274	60	2	2	2	1	0	2	99	99	99	99	0	3	1	14	2	9	1	2002	2	1	1	2	999	0	0	1	3	9	1	2	1	184.633	1	184.633	1	122.53	3	3	1	122.53	0	165.133	0	184.633	9	2	1	0
275	31	2	2	4	3	0	3	99	99	99	99	0	11	13	40	3	2	1	2006	3	0	1	3	999	0	1	1	9	9	9	0	1	28.6333	1	28.6333	1	2.77	2	2	1	9.57	1	2.76667	0	28.6333	9	4	3	0
276	41	2	2	1	0	0	1	99	99	99	99	9	1.3	0	12	9	9	9	2000	1	1	1	2	999	0	0	0	0	9	1	9	1	168.133	1	168.133	1	117.83	3	6	1	117.83	1	117.833	0	168.133	9	1	0	0
277	47	2	2	2	2	0	3	99	99	99	99	0	2.7	7	9	2	2	0	2009	3	1	0	1	999	0	1	1	2	0	1	9	1	81.7333	1	81.7333	1	54.03	3	3	1	54.03	0	80.2667	0	81.7333	9	2	2	0
278	46	1	2	1	0	0	1	99	99	99	99	9	0	999	999	9	9	9	2001	1	0	0	4	999	0	1	1	1	0	0	0	0	212.6	0	212.6	1	174.87	1	1	0	212.6	0	212.6	1	174.867	9	1	0	0
279	64	2	2	4	3	0	3	99	99	99	99	0	7	15	20	3	3	1	2004	3	0	1	3	999	0	1	1	2	9	0	0	1	20.1667	1	20.1667	1	14.67	3	3	1	14.67	0	20.1667	0	20.1667	9	4	3	0
280	62	2	2	1	0	0	1	99	99	99	99	9	5	0	6	2	3	9	2000	1	1	0	1	999	0	0	0	0	0	1	2	0	230.867	0	230.867	1	98.97	3	3	1	98.97	0	98.9667	0	230.867	9	1	0	0
281	54	2	2	1	0	0	1	99	99	99	99	0	2	0	8	3	3	0	2005	1	1	0	1	999	0	0	1	1	0	1	2	1	70.2	1	70.2	1	39	3	5	1	39	0	51.3	1	38.9667	9	1	0	0
282	60	1	3	5	0	0	0	99	99	99	99	0	4	0	999	9	3	9	2011	0	0	1	3	10	0	1	0	0	9	0	0	0	91.5333	0	91.5333	1	58.33	1	1	0	91.53	0	91.5333	1	58.3333	1	5	0	0
283	63	1	1	1	0	0	1	99	99	99	99	0	1.6	0	3	3	3	0	2008	1	1	1	2	999	0	1	0	0	9	1	2	0	115.667	0	115.667	1	44.73	1	1	0	115.67	0	71.9333	1	44.7333	9	1	0	0
284	51	2	1	2	0	0	2	99	99	99	99	0	2.2	0	2	2	2	1	2013	2	1	0	1	50	0	0	1	1	0	1	2	0	65.0333	0	65.0333	1	57.9	2	2	0	65.03	1	57.9	0	65.0333	2	2	0	0
285	45	2	2	3	1	0	3	99	99	99	99	9	5.5	19	35	2	9	9	2001	3	1	1	2	999	0	1	1	9	9	1	2	1	80.8667	1	80.8667	1	47.17	3	3	1	47.17	1	68.2667	0	80.8667	9	3	1	0
286	39	2	2	4	1	0	3	99	99	99	99	9	11	4	7	3	3	9	2000	3	1	1	2	999	0	1	1	9	9	1	2	1	70.7333	1	70.7333	1	31.17	3	5	1	31.17	0	70.7333	1	31.0667	9	4	1	0
287	66	2	2	2	1	0	2	99	99	99	99	9	3.5	3	24	2	9	9	2001	2	0	0	4	999	0	0	0	0	0	0	0	1	87.0333	0	87.0333	1	58.4	1	1	0	87.03	0	70.1	1	58.4	9	2	1	0
288	71	1	2	1	1	0	2	99	99	99	99	0	1.8	2	28	2	2	1	2007	2	1	0	1	999	0	1	1	1	0	1	2	1	98.6667	1	98.6667	1	24.13	2	2	1	88.83	1	24.1333	0	98.6667	9	1	1	0
289	64	2	2	2	1	0	2	99	99	99	99	0	3	3	18	2	2	1	2007	2	1	0	1	999	0	0	1	2	0	1	1	0	138.567	0	138.567	1	60.7	1	1	0	138.57	0	138.567	1	60.7	9	2	1	0
290	33	1	1	1	1	0	2	99	99	99	99	0	2	1	6	2	2	1	2012	2	1	0	1	15	0	1	1	1	0	1	2	0	84.3333	0	84.3333	1	67.83	2	2	0	84.33	1	67.8333	0	84.3333	1	1	1	0
291	37	1	2	1	0	0	1	99	99	99	99	9	1.5	0	10	3	3	9	2000	1	0	0	4	999	0	1	1	3	0	0	0	0	172.333	0	172.333	1	77.03	1	1	0	172.33	0	172.333	1	77.0333	9	1	0	0
292	50	2	2	2	2	0	3	99	99	99	99	9	2.3	18	34	2	2	9	2000	3	1	0	1	999	0	1	1	1	0	1	2	1	162.067	1	162.067	1	109.53	2	2	0	162.07	1	109.533	0	162.067	9	2	2	0
293	40	2	1	2	0	0	2	99	99	99	99	1	3	0	5	2	2	0	2013	2	1	0	1	30	0	0	1	1	0	1	2	0	69.4333	0	69.4333	1	52.27	1	1	0	69.43	0	69.4333	1	52.2667	2	2	0	0
294	64	2	2	2	0	0	2	99	99	99	99	9	3	0	29	3	9	9	2000	2	1	0	1	999	0	0	0	0	0	1	2	1	80.3667	1	80.3667	1	48.2	2	4	1	64.17	1	48.2	1	48.2	9	2	0	0
295	49	2	2	3	1	0	3	99	99	99	99	9	6.5	10	11	2	3	9	2000	3	1	0	1	999	0	1	1	9	0	1	2	1	65.8	1	65.8	1	65.8	0	0	1	65.8	0	0	0	65.8	9	3	1	0
296	40	1	2	1	1	0	2	99	99	99	99	9	1.5	3	9	3	2	9	2000	2	1	0	1	999	0	1	1	9	0	1	9	0	232.833	0	232.833	1	173.33	2	2	0	232.83	1	173.333	0	232.833	9	1	1	0
297	53	2	2	2	2	0	3	99	99	99	99	9	4	20	26	3	2	9	2000	3	1	1	2	999	0	1	1	9	9	1	2	1	23.0667	1	23.0667	1	23.07	0	0	1	23.07	0	0	0	23.0667	9	2	2	0
298	37	1	2	1	1	0	2	99	99	99	99	9	1.5	25	29	3	3	9	2000	2	0	1	3	999	0	1	1	1	9	0	0	1	21.3667	1	21.3667	1	14.8	3	3	1	14.8	0	21.3667	0	21.3667	9	1	1	0
299	48	2	2	2	1	0	2	99	99	99	99	9	4	11	28	2	3	9	2000	2	0	1	3	999	0	1	1	3	9	0	0	1	32.1333	1	32.1333	1	11.87	3	3	1	11.87	0	11.8667	0	32.1333	9	2	1	0
300	39	1	2	2	1	0	2	99	99	99	99	0	3.6	2	17	3	2	0	2003	2	0	0	4	999	0	1	1	1	0	0	0	1	107.6	1	107.6	1	57.03	1	1	1	57.03	0	0	1	51.9667	9	2	1	0
301	42	2	2	4	1	0	3	99	99	99	99	9	9	23	46	9	9	9	2000	3	1	1	2	999	0	1	1	9	9	1	2	1	33.0667	1	33.0667	1	27	3	3	1	27	0	33.0667	0	33.0667	9	4	1	0
302	61	2	2	2	3	0	3	99	99	99	99	0	2.2	12	16	2	2	1	2003	3	1	0	1	0	0	1	1	1	0	1	1	1	78.8667	1	78.8667	1	63.43	3	3	1	63.43	0	71.6	0	78.8667	1	2	3	0
303	45	2	2	2	0	0	2	99	99	99	99	9	0	999	999	9	9	9	2000	2	9	9	9	999	0	9	1	3	9	9	9	0	231.733	0	231.733	1	167.07	3	3	1	167.07	0	231.733	0	231.733	9	2	0	0
304	46	1	2	2	1	0	2	99	99	99	99	0	2.3	1	4	3	3	1	2003	2	1	1	2	999	0	1	1	1	9	1	2	1	148.233	1	148.233	1	34.83	3	3	1	34.83	1	109.733	0	148.233	9	2	1	0
305	27	1	2	1	0	0	1	99	99	99	99	9	1.8	0	9	9	9	9	2000	1	9	9	9	999	0	1	0	0	9	0	0	0	231.667	0	231.667	1	185.73	3	5	1	185.73	0	231.667	1	185.733	9	1	0	0
306	42	1	2	1	0	0	1	99	99	99	99	9	1.2	0	13	3	3	9	2000	1	1	1	2	999	0	1	0	0	9	1	2	1	142.2	0	142.2	1	19.03	1	1	0	142.2	0	120.6	1	19.0333	9	1	0	0
307	37	1	2	1	0	0	1	99	99	99	99	9	0.9	0	8	3	3	9	2000	1	1	0	1	999	0	1	0	0	1	0	0	0	230.967	0	230.967	1	7.57	2	2	1	135.23	1	7.56667	1	86.6667	9	1	0	0
308	30	1	2	1	0	0	1	99	99	99	99	9	1	0	15	9	9	9	2000	1	9	9	9	999	0	1	0	0	9	0	0	1	44.7667	1	44.7667	1	27.9	3	3	1	27.9	0	44.7667	0	44.7667	9	1	0	0
309	59	1	2	1	0	0	1	99	99	99	99	9	1.2	0	22	9	9	9	2000	1	9	9	9	999	0	1	0	0	9	1	2	0	231.067	0	231.067	1	191.2	1	1	0	231.07	0	231.067	1	191.2	9	1	0	0
310	47	2	2	2	0	0	2	99	99	99	99	9	3	0	16	3	3	9	2000	2	1	1	2	999	0	0	1	9	9	1	2	1	112.9	1	112.9	1	74.5	3	3	1	74.5	0	112.9	0	112.9	9	2	0	0
311	48	2	2	1	0	0	1	99	99	99	99	9	5	0	20	3	3	9	2000	1	0	1	3	999	0	0	1	3	9	0	0	0	221.633	0	221.633	1	49.53	2	2	1	61.97	1	49.5333	0	221.633	9	1	0	0
312	61	2	2	2	2	0	3	99	99	99	99	0	3.2	4	16	2	2	0	2003	3	1	1	2	999	0	1	1	1	9	1	2	1	189.833	1	189.833	1	168.47	3	6	1	168.47	1	168.467	0	189.833	9	2	2	0
313	36	1	3	1	0	0	1	99	99	99	99	9	1.7	999	999	3	2	9	2000	1	0	1	3	999	0	1	0	0	9	0	0	1	141.6	0	141.6	1	70.13	1	1	0	141.6	0	141.6	1	70.1333	9	1	0	0
314	70	2	2	2	0	0	2	99	99	99	99	9	3	0	14	3	3	9	2000	2	1	1	2	999	0	0	0	0	9	1	9	1	158.5	1	158.5	1	158.5	0	0	1	158.5	0	158.5	0	158.5	9	2	0	0
315	38	2	2	4	1	0	3	99	99	99	99	9	5	3	12	3	3	9	2000	3	1	0	1	999	0	0	1	3	0	1	2	1	204.033	1	204.033	1	102.17	1	1	1	102.17	0	169.467	1	49.5	9	4	1	0
316	43	2	2	2	3	0	3	99	99	99	99	1	3.5	12	15	2	2	0	2006	3	1	0	1	999	0	1	1	2	0	1	2	1	97.5333	1	97.5333	1	34.73	3	3	1	34.73	0	93.8	0	97.5333	9	2	3	0
317	40	1	2	5	0	0	0	99	99	99	99	9	2.5	0	8	2	2	9	2000	0	0	1	3	999	0	1	0	0	9	0	0	1	27.2	1	27.2	1	21.1	2	2	1	26.63	1	21.1	0	27.2	9	5	0	0
318	75	2	2	1	1	0	2	99	99	99	99	0	2	2	10	3	3	0	2011	2	0	0	4	60	0	0	1	9	0	1	1	1	39.7333	1	39.7333	1	36.9	3	3	1	36.9	0	39.7333	0	39.7333	2	1	1	0
319	38	1	1	2	0	0	2	99	99	99	99	0	0	0	5	3	3	0	2011	2	0	0	4	80	0	1	1	1	0	0	0	1	17.8	1	17.8	1	11.43	3	3	1	11.43	0	17.8	0	17.8	2	2	0	0
320	31	2	2	2	1	0	2	99	99	99	99	1	3	3	18	3	3	9	2000	2	1	0	1	999	0	0	1	3	0	1	2	1	96.9333	1	96.9333	1	60.43	3	3	1	60.43	0	96.9333	0	96.9333	9	2	1	0
321	55	2	2	2	0	0	2	99	99	99	99	9	2.8	0	31	9	9	9	2000	2	1	0	1	999	0	0	0	0	0	1	2	1	113.733	1	113.733	1	62.53	3	3	1	62.53	0	113.733	0	113.733	9	2	0	0
322	76	2	2	2	1	0	2	99	99	99	99	9	4	4	20	3	2	9	2000	2	0	0	4	999	0	0	0	0	0	1	2	1	50.6	1	50.6	1	50.57	3	3	1	50.57	0	50.6	0	50.6	9	2	1	0
323	56	1	2	2	1	0	2	99	99	99	99	9	2.1	2	11	3	2	9	2000	2	1	0	1	999	0	1	0	0	0	1	2	1	213.567	1	213.567	1	160.53	2	2	0	213.57	1	160.533	0	213.567	9	2	1	0
324	53	1	1	2	0	0	2	99	99	99	99	0	2.5	0	4	3	3	0	2011	2	0	0	4	80	0	1	1	1	0	0	0	1	28.2	1	28.2	1	20.67	3	3	1	20.67	0	28.2	0	28.2	2	2	0	0
325	41	2	2	2	1	0	2	99	99	99	99	9	3.5	2	13	2	2	9	2000	2	1	1	2	999	0	0	1	9	9	1	9	1	84.3667	1	84.3667	1	36.63	3	3	1	36.63	0	84.3667	0	84.3667	9	2	1	0
326	48	2	2	4	2	0	3	99	99	99	99	9	12	12	22	3	3	9	2000	3	0	0	4	999	0	1	1	9	0	0	0	1	22.1667	1	22.1667	1	22.17	0	0	1	22.17	0	0	0	22.1667	9	4	2	0
327	48	2	2	3	1	0	3	99	99	99	99	9	9	22	26	9	9	9	2000	3	1	1	2	999	0	1	1	3	9	1	2	0	229.233	0	229.233	1	59.5	1	1	1	165.13	1	91.0667	1	59.5	9	3	1	0
328	45	2	2	1	0	0	1	99	99	99	99	0	1.2	0	11	1	2	0	2003	1	1	1	2	999	0	0	1	1	9	0	0	1	121.2	1	121.2	1	93.6	3	7	1	93.6	1	93.6	1	93.6	9	1	0	0
329	55	2	2	2	0	0	2	99	99	99	99	0	5	0	4	2	2	0	2007	2	0	1	3	999	0	0	1	1	9	0	0	1	68.6667	0	141.367	1	17.07	2	2	0	68.67	1	17.0667	0	141.367	9	2	0	0
330	51	2	2	2	1	0	2	99	99	99	99	9	4	1	16	3	3	9	2000	2	0	1	3	999	0	0	1	9	9	0	0	1	34.6667	1	34.6667	1	26	3	3	1	26	0	34.6667	0	34.6667	9	2	1	0
331	63	1	1	1	0	0	1	99	99	99	99	0	2	0	1	2	2	1	2005	1	1	0	1	999	0	1	0	0	0	1	2	1	152.8	1	152.8	1	82.7	2	2	1	127.63	1	82.7	0	152.8	9	1	0	0
332	55	2	2	2	1	0	2	99	99	99	99	0	2.5	3	21	2	9	9	2002	2	1	1	2	999	0	0	1	1	9	1	2	1	90.2667	1	90.2667	1	60.87	3	3	1	60.87	0	90.2667	0	90.2667	9	2	1	0
333	44	1	3	5	0	0	0	99	99	99	99	9	0.4	999	999	9	3	9	2000	0	9	9	9	999	0	1	0	0	0	0	0	0	228.6	0	228.6	1	45.3	1	1	0	228.6	0	167.467	1	45.3	9	5	0	0
334	44	2	2	3	3	0	3	99	99	99	99	0	6	13	27	2	1	0	2005	3	1	0	1	999	0	1	1	2	0	1	2	1	23.2333	1	23.2333	1	11.93	3	6	1	11.93	1	11.9333	0	23.2667	9	3	3	0
335	47	1	2	2	0	0	2	99	99	99	99	0	2.8	0	14	3	9	9	2002	2	0	1	3	999	0	1	1	1	9	0	0	1	116.733	1	116.733	1	79	2	2	0	116.73	1	79	0	116.733	9	2	0	0
336	33	2	2	1	0	0	1	99	99	99	99	1	1.5	0	10	2	2	9	2000	1	1	0	1	999	0	0	1	3	0	1	2	1	118.4	1	118.4	1	35.7	3	3	1	35.7	0	117.167	0	118.4	9	1	0	0
337	37	1	2	1	0	0	1	99	99	99	99	9	1.2	0	15	2	2	9	2000	1	0	0	4	999	0	1	1	3	0	0	0	0	187.467	0	187.467	1	187.47	1	1	0	187.47	0	187.467	1	187.467	9	1	0	0
338	56	2	2	3	3	0	3	99	99	99	99	1	6.5	26	32	3	3	1	2013	3	0	0	4	90	0	0	1	1	0	0	0	1	9.33333	1	9.33333	1	3.93	2	2	0	9.33	1	3.93333	0	9.33333	2	3	3	0
339	42	2	2	2	0	0	2	99	99	99	99	9	3.5	0	21	3	3	9	2000	2	1	0	1	999	0	0	1	9	0	1	2	0	228.467	0	228.467	1	48.97	1	1	0	228.47	0	228.467	1	48.9667	9	2	0	0
340	62	2	2	2	0	0	2	99	99	99	99	9	2.6	0	10	2	9	9	2001	2	1	0	1	999	0	0	0	0	0	1	2	1	201.1	1	201.1	1	145.2	3	3	1	145.2	0	201.1	0	201.1	9	2	0	0
341	32	2	2	2	0	0	2	99	99	99	99	1	4	0	20	2	2	9	2000	2	0	0	4	999	0	0	1	9	0	0	0	1	64.2333	1	64.2333	1	28.93	3	3	1	28.93	0	64.2333	0	64.2333	9	2	0	0
342	45	1	3	5	0	0	0	99	99	99	99	9	0.7	999	999	2	2	9	2000	0	9	9	9	999	0	0	0	0	0	0	0	0	228.3	0	228.3	1	158.8	2	4	0	228.3	1	158.8	1	158.8	9	5	0	0
343	40	2	2	2	0	0	2	99	99	99	99	1	3	0	13	2	2	9	2000	2	1	0	1	999	0	0	1	3	0	1	2	0	228.7	0	228.7	1	226.63	3	5	1	226.63	0	228.7	1	226.633	9	2	0	0
344	58	1	1	1	0	0	1	99	99	99	99	0	1.9	0	3	2	2	0	2009	1	1	0	1	999	0	1	0	0	0	1	1	0	118.333	0	118.333	1	105.7	3	3	1	105.7	0	117.033	0	118.333	9	1	0	0
345	56	2	2	2	2	0	3	99	99	99	99	0	2.8	7	16	2	2	1	2011	3	1	0	1	10	0	9	9	9	0	9	9	1	70.5	1	70.5	1	49.47	3	7	1	49.47	1	49.4667	1	49.4667	1	2	2	0
346	30	2	2	2	1	0	2	99	99	99	99	0	2.5	2	11	3	3	0	2006	2	0	1	3	999	0	0	1	2	9	0	0	1	32.4	1	32.4	1	12.2	3	3	1	12.2	0	32.4	0	32.4	9	2	1	0
347	40	2	3	1	0	0	1	99	99	99	99	1	4.5	999	999	2	2	9	2000	1	1	0	1	999	0	0	1	3	0	1	2	1	206.267	1	206.267	1	141.47	3	6	1	141.47	1	141.467	0	206.267	9	1	0	0
348	44	1	2	1	0	0	1	99	99	99	99	0	1.5	0	21	2	9	0	2002	1	1	1	2	999	0	1	1	1	9	1	2	0	198.433	0	198.433	1	60.8	3	3	1	60.8	1	181.5	0	198.433	9	1	0	0
349	48	2	2	2	1	0	2	99	99	99	99	9	3.6	23	24	3	3	9	2000	2	1	0	1	999	0	1	1	9	0	1	2	1	58	1	58	1	35.1	3	3	1	35.1	0	58	0	58	9	2	1	0
350	43	2	2	2	1	0	2	99	99	99	99	0	3	2	12	2	2	0	2009	2	1	0	1	999	0	0	1	2	0	1	2	0	122.233	0	122.233	1	42.1	2	2	1	59.53	1	42.1	0	122.233	9	2	1	0
351	41	2	2	1	0	0	1	99	99	99	99	9	8	0	24	2	2	9	2000	1	1	0	1	999	0	0	0	0	0	1	2	0	227.133	0	227.133	1	98.23	1	1	0	227.13	0	107.533	1	98.2333	9	1	0	0
352	40	1	1	2	0	0	2	2	0	0	2	0	3.8	0	11	2	2	0	2012	2	1	0	1	0	1	1	1	9	1	1	2	0	78.9333	0	78.9333	1	42.8	2	2	0	78.93	1	42.8	1	78.2667	1	2	0	0
353	48	2	2	1	1	0	2	99	99	99	99	1	0	7	18	9	9	9	2000	2	1	0	1	999	0	0	1	1	0	1	2	1	115.633	1	115.633	1	39.43	2	4	0	115.63	1	39.4333	1	39.4333	9	1	1	0
354	47	1	2	1	1	0	2	99	99	99	99	9	1.5	1	14	9	9	9	2000	2	1	0	1	999	0	1	1	9	0	1	2	0	226.433	0	226.433	1	56.7	1	1	0	226.43	0	226.433	1	56.7	9	1	1	0
355	53	2	2	2	1	0	2	99	99	99	99	9	3.5	11	26	3	3	9	2000	2	0	1	3	999	0	1	1	9	9	0	0	1	29.7	1	29.7	1	13.17	1	1	0	29.7	0	29.7	1	13.1667	9	2	1	0
356	46	2	2	1	1	0	2	99	99	99	99	9	2	1	12	3	2	9	2000	2	1	0	1	999	0	0	1	3	0	1	2	0	226.967	0	226.967	1	181.4	3	6	1	181.4	1	181.4	0	226.967	9	1	1	0
357	63	1	1	1	1	0	2	99	99	99	99	0	2	1	3	3	3	1	2009	2	1	0	1	999	0	1	1	2	0	1	1	0	115.167	0	115.167	1	98.7	3	3	1	98.7	0	114.133	0	115.167	9	1	1	0
358	52	2	2	2	0	0	2	99	99	99	99	9	2.5	0	5	3	3	9	2000	2	0	0	4	999	0	0	1	9	0	0	0	1	51.5667	1	51.5667	1	15.5	2	2	1	32.17	1	15.5	0	51.5667	9	2	0	0
359	59	2	2	2	1	0	2	99	99	99	99	9	2.5	1	21	3	3	9	2000	2	0	0	4	999	0	0	0	0	0	1	2	1	17.1667	1	17.1667	1	15.47	2	4	0	17.17	1	15.6667	1	15.4667	9	2	1	0
360	36	2	2	2	1	0	2	99	99	99	99	9	4.5	13	33	3	3	9	2000	2	0	1	3	999	0	1	1	9	9	0	0	1	18.1	1	18.1	1	14.8	1	1	0	18.1	0	18.1	1	14.8	9	2	1	0
361	54	1	2	2	2	0	3	99	99	99	99	0	2.2	7	16	3	3	0	2003	3	0	0	4	999	0	1	1	1	0	0	0	1	15.6	1	15.6	1	15.07	3	3	1	15.07	0	15.6	0	15.6	9	2	2	0
362	44	2	2	3	1	0	3	99	99	99	99	9	12	39	40	9	9	9	2000	3	1	1	2	999	0	1	1	3	9	1	2	1	138.367	1	138.367	1	70.43	3	3	1	70.43	0	113.2	0	138.367	9	3	1	0
363	43	1	1	2	0	0	2	99	99	99	99	0	2.9	0	9	3	3	1	2012	2	0	0	4	80	0	1	1	1	0	0	0	1	27.1667	1	27.1667	1	14.5	3	6	1	14.5	1	14.5	0	27.1667	2	2	0	0
364	52	2	2	1	2	0	3	99	99	99	99	0	0.6	8	11	2	2	0	2007	3	1	0	1	999	0	1	1	2	0	1	2	1	101.2	1	101.2	1	75.83	3	3	1	75.83	0	78.5667	0	101.2	9	1	2	0
365	37	2	2	1	1	0	2	99	99	99	99	9	1.8	1	8	3	3	9	2000	2	0	1	3	999	0	0	1	3	9	0	0	1	30.9667	1	30.9667	1	21.87	3	3	1	21.87	0	30.9667	0	30.9667	9	1	1	0
366	62	1	2	2	3	0	3	99	99	99	99	0	2.5	20	27	3	3	1	2007	3	0	0	4	999	0	1	1	2	0	0	0	1	37.9333	1	37.9333	1	13.57	2	2	1	19.5	1	13.5667	1	19.5	9	2	3	0
367	49	1	3	5	0	0	0	99	99	99	99	9	1.5	999	999	9	9	9	2000	0	9	9	9	999	0	0	0	0	0	1	2	0	223.5	0	223.5	1	5.9	1	1	0	223.5	0	135.367	1	5.9	9	5	0	0
368	43	2	2	1	0	0	1	99	99	99	99	9	1.8	0	4	2	2	9	2000	1	1	0	1	999	0	0	0	0	0	1	2	1	21.9333	1	21.9333	1	11.37	2	2	1	14.57	1	11.3667	0	21.9333	9	1	0	0
369	36	2	2	1	0	0	1	99	99	99	99	9	999	999	999	9	9	9	2000	1	9	9	9	999	0	9	9	9	9	9	9	1	118.633	1	118.633	1	58.07	3	3	1	58.07	0	118.633	0	118.633	9	1	0	0
370	67	2	2	2	1	0	2	99	99	99	99	9	3	5	22	2	2	9	2000	2	1	1	2	999	0	0	0	0	9	1	2	1	125.433	1	125.433	1	12.97	2	2	0	125.43	1	12.9667	0	125.433	9	2	1	0
371	48	1	2	2	3	0	3	99	99	99	99	0	2.2	12	13	3	3	0	2008	3	0	1	3	999	0	1	1	4	9	0	0	0	127.5	0	127.5	1	68.7	3	3	1	68.7	0	127.5	0	127.5	9	2	3	0
372	39	1	2	1	1	0	2	99	99	99	99	9	1.8	17	25	3	3	9	2000	2	1	1	2	999	0	1	1	1	9	1	2	1	64.3667	1	64.3667	1	37.73	3	6	1	38.03	1	37.7333	0	64.3667	9	1	1	0
373	46	2	2	4	2	0	3	99	99	99	99	9	12	18	18	3	3	9	2000	3	1	1	2	999	0	1	1	9	9	1	2	1	39.7333	1	39.7333	1	8.17	2	2	1	20.93	1	8.16667	0	39.7333	9	4	2	0
374	47	2	2	1	0	0	1	99	99	99	99	9	1.5	0	14	9	9	9	2000	1	0	0	4	999	0	0	1	9	0	0	0	1	17.1	1	17.1	1	6.6	3	3	1	6.6	0	17.1	0	17.1	9	1	0	0
375	64	2	2	2	0	0	2	99	99	99	99	9	2.8	0	14	9	9	9	2000	2	1	0	1	999	0	0	0	0	0	1	2	1	168.933	0	162.067	1	104.8	1	1	1	104.8	0	162.067	1	69.0333	9	2	0	0
376	29	2	3	1	0	0	1	99	99	99	99	1	2.8	999	999	1	1	9	2000	1	1	0	1	999	0	0	0	0	0	0	0	0	222.067	0	222.067	1	176.6	1	1	0	222.07	0	222.067	1	176.6	9	1	0	0
377	51	2	2	2	1	0	2	99	99	99	99	9	4	3	15	3	3	9	2000	2	0	0	4	999	0	0	1	9	0	0	0	1	38.7333	1	38.7333	1	25	3	3	1	25	0	38.7333	0	38.7333	9	2	1	0
378	45	2	2	2	3	0	3	99	99	99	99	0	2.2	15	30	2	2	1	2004	3	1	0	1	999	0	1	1	2	0	1	2	0	173.667	0	173.667	1	46.7	3	3	1	46.7	0	173.667	0	173.667	9	2	3	0
379	57	2	2	2	1	0	2	99	99	99	99	9	3	1	25	2	3	9	2000	2	1	0	1	999	0	0	0	0	0	1	2	1	174.1	1	174.1	1	125.4	3	3	1	125.4	1	133.967	0	174.1	9	2	1	0
380	39	2	2	2	1	0	2	99	99	99	99	9	5	14	19	2	2	9	2000	2	0	0	4	999	0	1	1	9	0	1	2	1	37.4667	1	37.4667	1	18.67	3	3	1	18.67	0	37.4667	0	37.4667	9	2	1	0
381	48	2	2	2	2	0	3	99	99	99	99	9	4	32	36	3	3	9	2000	3	0	0	4	999	0	1	1	9	0	0	0	1	28.1667	1	28.1667	1	9.67	3	3	1	9.67	1	13	0	28.1667	9	2	2	0
382	43	2	2	3	1	0	3	99	99	99	99	9	8	9	14	9	9	9	2000	3	1	0	1	999	0	1	1	9	0	1	2	1	75.7	1	75.7	1	25.53	3	3	1	25.53	0	75.7	0	75.7	9	3	1	0
383	36	2	2	2	1	0	2	99	99	99	99	1	4	6	7	3	3	9	2000	2	9	9	9	999	0	1	1	1	9	9	9	1	84.4	1	84.4	1	49.2	3	6	1	49.23	1	49.2	0	84.4	9	2	1	0
384	74	1	2	2	1	0	2	99	99	99	99	9	3	4	17	3	3	9	2000	2	0	1	3	999	0	0	0	0	9	1	2	1	16.9	1	16.9	1	13.4	3	5	1	13.4	0	16.9	1	12.9	9	2	1	0
385	63	2	2	4	2	0	3	99	99	99	99	9	6.2	10	24	3	3	9	2000	3	1	1	2	999	0	1	0	0	9	1	2	1	28.3333	1	28.3333	1	17.03	3	3	1	17.03	0	28.3333	0	28.3333	9	4	2	0
386	40	1	1	2	0	0	2	99	99	99	99	0	2.5	0	7	2	3	1	2013	2	0	0	4	60	0	1	1	1	0	0	0	1	23.1667	1	23.1667	1	5.37	1	1	1	16.33	1	15.4	1	5.36667	2	2	0	0
387	62	2	2	2	3	0	3	99	99	99	99	0	3.2	11	22	2	2	1	2003	3	0	0	4	999	0	1	1	1	0	1	2	1	56.9667	1	56.9667	1	45.13	3	3	1	45.13	0	45.8333	0	56.9667	9	2	3	0
388	61	1	2	1	0	0	1	99	99	99	99	0	1.1	0	5	2	2	9	2008	1	1	0	1	999	0	1	0	0	0	1	1	0	128.9	0	128.9	1	29.73	3	3	1	29.73	0	128.9	0	128.9	9	1	0	0
389	39	1	2	2	0	0	2	99	99	99	99	9	3	0	17	9	9	9	2000	2	9	9	9	999	0	1	1	3	9	9	9	1	202.6	1	202.6	1	187.8	3	3	1	187.8	0	202.6	0	202.6	9	2	0	0
390	38	2	2	2	0	0	2	99	99	99	99	9	3.5	0	9	3	3	9	2000	2	1	0	1	999	0	0	1	9	0	1	2	0	221.267	0	221.267	1	45.83	2	2	0	221.27	1	45.8333	0	221.267	9	2	0	0
391	45	1	2	1	1	0	2	99	99	99	99	9	1.4	1	17	3	2	9	2001	2	1	0	1	999	0	1	1	9	0	1	2	1	121.2	1	121.2	1	60.03	1	1	1	60.03	0	109.667	1	45.7	9	1	1	0
392	53	2	2	1	0	0	1	99	99	99	99	9	7	0	7	9	9	9	2000	1	0	9	9	999	0	0	0	0	9	0	0	1	31.9	1	31.9	1	18.2	3	6	1	19	1	18.2	0	31.9	9	1	0	0
393	55	2	2	2	1	0	2	99	99	99	99	9	6	1	39	3	3	9	2001	2	1	1	2	999	0	0	1	9	9	1	9	1	42.3333	1	42.3333	1	29.23	3	5	1	29.23	0	42.3333	1	29.2333	9	2	1	0
394	35	2	3	5	0	0	0	99	99	99	99	1	3	999	999	9	9	9	2001	0	1	1	2	999	0	0	0	0	9	0	0	1	119.367	1	119.367	1	56.43	3	7	1	56.43	1	56.4333	1	56.4333	9	5	0	0
395	40	2	2	2	1	0	2	99	99	99	99	9	3	13	23	9	9	9	2001	2	1	1	2	999	0	1	1	9	9	1	2	1	34.7	1	34.7	1	34.7	0	0	1	34.7	0	0	0	34.7	9	2	1	0
396	52	1	1	2	1	0	2	99	99	99	99	0	2.8	1	4	3	3	0	2010	2	0	0	4	999	0	1	1	2	0	0	0	1	78.3	1	78.3	1	34.27	1	1	1	34.27	0	78.3	1	19.3667	9	2	1	0
397	64	1	2	2	0	0	2	99	99	99	99	9	2.2	0	11	9	9	9	2001	2	1	0	1	999	0	1	0	0	0	1	2	1	59.1333	1	59.1333	1	56.83	3	3	1	56.83	0	59.1333	0	59.1333	9	2	0	0
398	45	1	2	1	2	0	3	99	99	99	99	0	2	6	17	2	2	0	2007	3	1	0	1	999	0	1	1	2	0	1	2	0	138.767	0	138.767	1	13	1	1	0	138.77	0	138.767	1	13	9	1	2	0
399	36	2	2	2	1	0	2	99	99	99	99	9	4	2	12	9	9	9	2001	2	1	0	1	999	0	0	1	9	0	1	2	1	64.3333	1	64.3333	1	33.2	1	1	1	33.2	0	58.7667	1	25.3667	9	2	1	0
400	45	2	2	2	1	0	2	99	99	99	99	9	2.5	1	18	3	3	9	2001	2	1	0	1	999	0	0	1	3	0	1	2	1	41.2667	1	41.2667	1	37.8	3	3	1	37.8	0	37.8	0	41.2667	9	2	1	0
401	44	2	2	2	1	0	2	99	99	99	99	1	4	1	19	9	9	9	2001	2	0	0	4	999	0	0	1	9	0	0	0	1	20.6667	1	20.6667	1	20.67	0	0	1	20.67	0	0	0	20.6667	9	2	1	0
402	57	2	2	2	2	0	3	99	99	99	99	9	5	23	24	3	3	9	2001	3	0	1	3	999	0	1	1	9	9	1	0	1	25.3333	1	25.3333	1	13.13	3	6	1	14.1	1	13.1333	0	25.3333	9	2	2	0
403	70	1	2	1	1	0	2	99	99	99	99	9	1.8	3	14	9	9	9	2001	2	0	0	4	999	0	0	0	0	0	0	0	1	154.1	1	154.1	1	117.5	2	2	1	140.83	1	117.5	0	154.1	9	1	1	0
404	55	1	2	2	0	0	2	99	99	99	99	9	3.2	0	24	3	3	9	2001	2	1	1	2	999	0	0	0	0	9	1	2	1	46.5667	1	46.5667	1	19.33	3	3	1	19.33	0	46.5667	0	46.5667	9	2	0	0
405	40	2	2	2	0	0	2	99	99	99	99	9	2.5	0	18	9	9	9	2001	2	1	1	2	999	0	0	1	3	9	1	2	0	218.867	0	218.867	1	25.17	1	1	0	218.87	0	218.867	1	25.1667	9	2	0	0
406	39	2	2	2	1	0	2	99	99	99	99	9	2.1	2	17	2	9	9	2001	2	1	1	2	999	0	0	1	1	9	1	2	1	57.3667	1	57.3667	1	41.47	1	1	1	41.47	0	57.3667	1	31.2333	9	2	1	0
407	36	2	2	1	0	0	1	99	99	99	99	9	4.5	0	19	9	9	9	2001	1	0	1	3	999	0	0	1	2	9	0	0	0	220.2	0	220.2	1	174.17	3	3	1	174.17	0	220.2	0	220.2	9	1	0	0
408	68	2	2	3	0	0	2	99	99	99	99	9	8	0	15	9	9	9	2001	2	1	0	1	999	0	0	1	2	0	0	0	1	48.9667	1	48.9667	1	48.97	0	0	1	48.97	0	0	0	48.9667	9	3	0	0
409	32	2	2	1	0	0	1	99	99	99	99	1	3.2	0	15	2	9	9	2001	1	1	0	1	999	0	0	1	3	0	1	2	1	108.133	1	108.133	1	65.33	3	6	1	65.33	1	65.3333	0	108.133	9	1	0	0
410	57	2	2	2	3	0	3	99	99	99	99	0	2.4	17	17	3	2	1	2004	3	1	0	1	999	0	1	1	2	0	1	1	1	27.2	1	27.2	1	18.5	3	3	1	18.5	0	27.2	0	27.2	9	2	3	0
411	75	2	2	2	2	0	3	99	99	99	99	0	2.7	6	26	3	3	0	2004	3	0	1	3	999	0	1	1	1	9	0	0	1	75.1667	1	75.1667	1	1.2	2	2	0	75.17	1	1.2	0	75.1667	9	2	2	0
412	69	2	2	2	1	0	2	99	99	99	99	9	3	14	21	2	9	9	2001	2	0	1	3	999	0	1	1	9	9	0	0	1	79.3667	1	79.3667	1	43.47	3	3	1	43.47	0	76.6	0	79.3667	9	2	1	0
413	28	1	2	2	1	0	2	99	99	99	99	9	2.2	1	10	2	9	9	2001	2	1	1	2	999	0	1	1	1	9	1	2	1	44.8	1	44.8	1	22.87	3	5	1	22.87	0	44.8	1	22.5	9	2	1	0
414	69	2	2	2	3	0	3	99	99	99	99	0	5	15	21	3	3	1	2012	3	0	0	4	30	0	1	1	2	0	0	0	1	60.7333	1	60.7333	1	10.53	3	3	1	10.53	0	60.7333	0	60.7333	2	2	3	0
415	49	2	2	3	1	0	3	99	99	99	99	9	7.5	2	33	3	9	9	2001	3	1	0	1	999	0	0	1	3	0	1	2	0	218.633	0	218.633	1	32.97	2	2	0	218.63	1	32.9667	0	218.633	9	3	1	0
416	32	2	2	2	1	0	2	99	99	99	99	1	4.5	20	23	9	9	9	2001	2	1	1	2	999	0	0	1	1	9	1	2	1	37.3333	1	37.3333	1	19.37	3	3	1	19.37	0	31.6667	0	37.3333	9	2	1	0
417	54	1	1	5	0	0	0	99	99	99	99	0	1.7	0	6	9	3	9	2007	0	0	1	3	999	0	1	0	0	9	0	0	0	139.967	0	139.967	1	37.8	1	1	0	139.97	0	139.967	1	37.8	9	5	0	0
418	32	2	2	2	1	0	2	99	99	99	99	9	4.5	6	14	3	9	9	2001	2	1	0	1	999	0	1	1	9	0	1	2	1	42.6333	1	42.6333	1	24.97	3	3	1	24.97	0	42.6333	0	42.6333	9	2	1	0
419	33	2	2	1	1	0	2	99	99	99	99	0	2	2	9	2	2	1	2004	2	1	0	1	999	0	0	1	2	0	1	2	1	62.9	1	62.9	1	24.1	3	3	1	24.1	0	62.9	0	62.9	9	1	1	0
420	33	2	2	2	1	0	2	99	99	99	99	9	2.5	1	15	2	9	9	2001	2	1	1	2	999	0	0	1	1	9	1	2	1	99.3667	1	99.3667	1	77.47	1	1	1	77.47	0	99.3333	1	26.4667	9	2	1	0
421	34	2	2	2	1	0	2	99	99	99	99	9	4.5	10	27	2	9	9	2001	2	1	0	1	999	0	1	1	1	0	1	2	1	64.4	1	64.4	1	43.5	3	3	1	43.5	0	64.4	0	64.4	9	2	1	0
422	70	2	2	2	1	0	2	2	1	0	2	0	3.2	3	19	2	2	1	2009	2	1	0	1	0	1	0	1	9	0	1	2	1	93.5333	0	93.5333	1	13.93	1	1	0	93.53	0	81.6333	1	13.9333	1	2	1	0
423	41	2	2	2	1	0	2	99	99	99	99	9	3	3	18	9	9	9	2001	2	0	0	4	999	0	0	1	9	0	0	0	1	64.3667	1	64.3667	1	37.67	3	3	1	37.67	0	64.3667	0	64.3667	9	2	1	0
424	38	2	2	2	1	0	2	99	99	99	99	0	4	12	14	3	9	9	2001	2	1	0	1	999	0	1	1	2	0	1	2	1	137.7	1	137.7	1	77	3	3	1	77	0	134.2	0	137.7	9	2	1	0
425	66	1	2	2	0	0	2	99	99	99	99	9	2.3	0	13	3	9	9	2001	2	0	9	9	999	0	0	1	2	9	0	0	1	29.2	1	29.2	1	6.1	1	1	0	29.2	1	13.5333	1	6.1	9	2	0	0
426	34	2	2	2	1	0	2	99	99	99	99	9	3.5	2	20	3	9	9	2001	2	1	0	1	999	0	0	1	3	0	1	2	1	110.233	1	110.233	1	63.03	3	3	1	63.03	0	105.767	0	110.233	9	2	1	0
427	38	2	2	2	1	0	2	99	99	99	99	1	3	1	17	3	9	9	2001	2	1	1	2	999	0	0	1	1	9	1	2	1	199.9	1	199.9	1	100.9	3	3	1	100.9	0	156.1	0	199.9	9	2	1	0
428	56	2	2	1	0	0	1	99	99	99	99	9	1	0	14	3	9	9	2001	1	1	1	2	999	0	0	1	1	9	1	2	1	89.1333	1	89.1333	1	84.67	3	3	1	84.67	0	89.1333	0	89.1333	9	1	0	0
429	45	2	2	2	1	0	2	99	99	99	99	9	2.2	3	23	2	9	9	2001	2	1	1	2	999	0	0	1	1	9	1	2	1	99.6333	1	99.6333	1	99.63	0	0	1	99.63	0	0	0	99.6333	9	2	1	0
430	42	2	2	2	2	0	3	2	1	0	2	0	3.5	6	24	2	2	1	2013	3	1	0	1	10	1	1	1	9	0	1	2	0	67.9	0	67.9	1	42.27	1	1	0	67.9	0	67.9	1	42.2667	1	2	1	0
431	45	2	2	2	1	0	2	99	99	99	99	9	3.5	30	31	2	9	9	2001	2	0	1	3	999	0	1	1	9	9	0	0	1	22.5333	1	22.5333	1	12.1	3	3	1	12.1	0	22.5333	0	22.5333	9	2	1	0
432	47	2	2	3	1	0	3	99	99	99	99	9	5.3	8	17	2	9	9	2001	3	1	0	1	999	0	1	1	1	0	1	2	1	58.7333	1	58.7333	1	35.3	3	6	1	36.23	1	35.3	0	58.7333	9	3	1	0
433	46	1	2	1	2	0	3	99	99	99	99	0	2	5	10	2	2	1	2005	3	1	0	1	999	0	1	1	2	0	1	2	0	170.833	0	170.833	1	166.13	2	2	0	170.83	1	166.133	0	170.833	9	1	2	0
434	28	2	2	1	0	0	1	99	99	99	99	1	1.8	0	21	2	9	9	2001	1	0	1	3	999	0	0	1	3	9	0	0	1	96.3333	1	96.3333	1	96.33	0	0	1	96.33	0	0	0	96.3333	9	1	0	0
435	35	2	2	2	1	0	2	99	99	99	99	9	4.7	5	23	3	9	9	2001	2	1	1	2	999	0	1	0	0	1	0	0	1	175.467	1	175.467	1	44.03	2	2	1	92.1	1	44.0333	0	175.467	9	2	1	0
436	55	2	2	2	1	0	2	99	99	99	99	0	2.5	1	11	3	9	9	2002	2	1	1	2	999	0	0	1	1	9	1	2	0	208.033	0	208.033	1	65.57	2	2	0	208.03	1	65.5667	0	208.033	9	2	1	0
437	37	1	2	1	0	0	1	99	99	99	99	9	1.8	0	20	3	9	9	2001	1	1	1	2	999	0	1	1	3	9	0	0	1	89.8333	1	89.8333	1	89.83	0	0	1	89.83	0	0	0	89.8333	9	1	0	0
438	25	2	2	3	1	0	3	99	99	99	99	9	8	3	23	9	9	9	2001	3	0	0	4	999	0	0	1	3	0	0	0	1	36.5667	1	36.5667	1	21.17	3	6	1	21.87	1	21.1667	0	36.5667	9	3	1	0
439	35	2	2	1	0	0	1	2	1	0	2	0	1.5	0	17	3	3	0	2010	2	0	0	4	70	1	1	1	4	0	0	0	0	112	0	112	1	24.33	3	3	1	24.33	0	105.333	0	112	2	2	1	0
440	49	1	2	1	0	0	1	99	99	99	99	9	2	0	10	9	9	9	2001	1	1	0	1	0	0	1	1	9	0	1	2	0	216.267	0	216.267	1	126.9	1	1	0	216.27	0	216.267	1	126.9	1	1	0	0
441	69	2	2	1	1	0	2	99	99	99	99	9	3	16	18	2	9	9	2001	2	1	1	2	999	0	0	1	1	9	1	2	1	73.5333	1	73.5333	1	73.53	0	0	1	73.53	0	0	0	73.5333	9	1	1	0
442	47	2	2	3	0	0	2	99	99	99	99	9	6	0	10	3	9	9	2001	2	0	0	4	999	0	0	1	3	0	0	0	1	68.6333	1	68.6333	1	68.63	0	0	1	68.63	0	0	0	68.6333	9	3	0	0
443	61	1	1	1	0	0	1	99	99	99	99	0	1.8	0	6	3	3	0	2009	1	0	0	4	999	0	1	1	1	0	0	0	1	22.3667	1	22.3667	1	6.87	3	3	1	6.87	0	20.8667	0	22.3667	9	1	0	0
444	29	2	2	1	0	0	1	99	99	99	99	1	1.8	0	21	2	9	9	2001	1	1	0	1	999	0	0	1	1	0	0	0	1	140.833	1	140.833	1	108.23	3	3	1	108.23	0	140.833	0	140.833	9	1	0	0
445	41	1	2	1	0	0	1	99	99	99	99	9	1.6	0	14	2	9	9	2001	1	1	0	1	999	0	1	1	3	0	1	2	0	215.867	0	215.867	1	144.3	1	1	0	215.87	0	215.867	1	144.3	9	1	0	0
446	46	1	2	1	0	0	1	99	99	99	99	9	1.1	0	19	2	9	9	2001	1	0	0	4	999	0	1	1	3	0	0	0	1	148.167	1	148.167	1	97.1	3	5	1	97.1	0	148.167	1	96.6	9	1	0	0
447	26	2	2	3	1	0	3	99	99	99	99	1	7	1	14	3	9	9	2001	3	0	1	3	999	0	0	1	9	9	0	0	1	15.4	1	15.4	1	11.2	3	3	1	11.2	0	15.4	0	15.4	9	3	1	0
448	45	2	2	2	0	0	2	99	99	99	99	1	3.2	0	17	9	9	9	2001	2	1	9	9	999	0	0	1	3	9	1	2	1	85.4	1	85.4	1	85.4	0	0	1	85.4	0	0	0	85.4	9	2	0	0
449	33	2	2	2	1	0	2	99	99	99	99	1	2.5	6	16	9	9	9	2001	2	1	0	1	999	0	0	1	1	0	1	2	1	90.5333	1	90.5333	1	90.53	0	0	1	90.53	0	0	0	90.5333	9	2	1	0
450	59	2	2	2	1	0	2	99	99	99	99	9	3.5	1	19	2	9	9	2001	2	1	0	1	999	0	0	1	3	0	1	2	1	83.3667	1	83.3667	1	83.37	0	0	1	83.37	0	0	0	83.3667	9	2	1	0
451	35	2	2	3	2	0	3	99	99	99	99	9	5.8	20	25	3	9	9	2001	3	1	1	2	999	0	1	1	2	9	1	2	1	108.767	1	108.767	1	55.33	3	3	1	55.33	0	103.667	0	108.767	9	3	2	0
452	43	2	2	4	1	0	3	99	99	99	99	9	14	58	68	3	9	9	2001	3	0	0	4	999	0	1	1	9	0	1	2	1	23.9	1	23.9	1	8.43	3	5	1	8.43	0	23.9	1	8.43333	9	4	1	0
453	41	2	2	4	1	0	3	99	99	99	99	9	6	36	36	9	9	9	2001	3	9	9	9	999	0	1	1	1	9	9	9	1	118.6	1	118.6	1	45.17	3	3	1	45.17	0	104.267	0	118.6	9	4	1	0
454	45	2	2	2	2	0	3	99	99	99	99	9	3.7	18	29	3	9	9	2001	3	1	1	2	999	0	1	1	2	9	1	2	1	55.4	1	55.4	1	54.73	3	3	1	54.73	0	55.4	0	55.4	9	2	2	0
455	40	2	2	2	0	0	2	99	99	99	99	1	2.5	0	19	3	9	9	2001	2	1	1	2	999	0	0	1	1	9	1	2	1	106.4	1	106.4	1	79.53	3	3	1	79.53	0	102.267	0	106.4	9	2	0	0
456	41	1	2	2	2	0	3	99	99	99	99	0	2.6	4	18	3	3	1	2003	3	0	1	3	999	0	1	1	1	9	0	0	1	45.5333	1	45.5333	1	30.77	2	2	1	31.97	1	30.7667	0	45.5333	9	2	2	0
457	43	2	2	2	0	0	2	99	99	99	99	9	2.5	0	8	2	9	9	2001	2	1	0	1	999	0	0	1	3	0	1	2	0	215.133	0	215.133	1	90.5	2	2	0	215.13	1	90.5	0	215.133	9	2	0	0
458	47	2	2	2	1	0	2	99	99	99	99	9	3	1	9	3	3	0	2009	2	0	0	4	999	0	0	1	2	0	0	0	1	90.5667	1	90.5667	1	14.73	2	2	1	49.93	1	14.7333	0	90.5667	9	2	1	0
459	46	2	2	1	0	0	1	99	99	99	99	9	1	0	14	3	9	9	2001	1	0	0	4	999	0	0	1	2	0	0	0	1	29.2333	1	29.2333	1	17.73	3	3	1	17.73	0	29.2333	0	29.2333	9	1	0	0
460	40	2	2	1	0	0	1	99	99	99	99	9	1.5	0	18	9	9	9	2001	1	1	0	1	999	0	0	1	2	0	1	2	0	216.2	0	216.2	1	164.6	1	1	0	216.2	0	216.2	1	164.6	9	1	0	0
461	45	2	2	2	0	0	2	99	99	99	99	0	2.6	0	8	2	3	1	2004	2	0	0	4	999	0	0	1	1	0	0	0	1	70.2333	1	70.2333	1	39.03	3	7	1	39.03	1	39.0333	1	39.0333	9	2	0	0
462	65	2	2	1	1	0	2	99	99	99	99	0	1.5	3	13	3	3	0	2004	2	1	0	1	999	0	0	1	1	0	1	2	1	113.567	1	113.567	1	62.2	2	2	1	88.1	1	62.2	0	113.567	9	1	1	0
463	62	2	2	2	1	0	2	99	99	99	99	9	3.5	2	22	9	9	9	2001	2	1	1	2	999	0	0	1	1	9	1	2	1	120.333	1	120.333	1	93.03	3	3	1	93.03	0	103.1	0	120.333	9	2	1	0
464	59	2	2	2	0	0	2	99	99	99	99	9	5	0	8	3	9	9	2001	2	1	9	9	999	0	0	0	0	9	1	2	1	31.6667	1	31.6667	1	9.57	3	3	1	9.57	0	31.6667	0	31.6667	9	2	0	0
465	45	1	2	2	1	0	2	99	99	99	99	9	3.2	1	13	3	9	9	2001	2	1	0	1	999	0	1	1	3	0	1	2	0	215.4	0	215.4	1	26.53	1	1	0	215.4	0	215.167	1	26.5333	9	2	1	0
466	35	2	2	2	1	0	2	99	99	99	99	9	3.2	11	23	3	9	9	2001	2	0	0	4	999	0	1	1	2	0	0	0	1	27.1667	1	27.1667	1	14.83	3	6	1	14.83	1	14.8333	0	27.1667	9	2	1	0
467	49	2	2	2	1	0	2	99	99	99	99	9	3.3	3	15	2	9	9	2001	2	1	1	2	999	0	0	1	1	9	1	2	1	122.867	1	122.867	1	77.33	3	3	1	77.33	0	128.7	0	128.7	9	2	1	0
468	63	2	2	2	1	0	2	99	99	99	99	9	2.1	2	6	3	9	9	2001	2	0	1	3	999	0	0	1	1	9	0	0	0	214.867	0	214.867	1	49	2	2	1	57.23	1	49	0	214.867	9	2	1	0
469	62	2	2	1	1	0	2	99	99	99	99	9	1.3	38	38	3	9	9	2001	2	1	1	2	999	0	1	1	1	9	1	2	1	41.0667	1	41.0667	1	41.07	0	0	1	41.07	0	0	0	41.0667	9	1	1	0
470	67	2	2	2	1	0	2	3	0	0	2	0	3.1	1	22	2	2	9	2010	3	1	0	1	40	1	1	1	1	0	1	1	0	108.3	0	108.3	1	57.6	3	3	1	57.6	0	108.3	0	108.3	2	3	0	0
471	48	2	2	5	0	0	0	99	99	99	99	9	8	0	13	9	9	9	2001	0	1	1	2	999	0	0	0	0	9	0	0	1	92.7	1	92.7	1	92.7	0	0	1	92.7	0	0	0	92.7	9	5	0	0
472	44	1	2	2	2	0	3	99	99	99	99	0	2.8	7	23	2	2	1	2011	3	1	0	1	10	0	1	1	2	0	1	2	0	88.6	0	88.6	1	80.97	3	6	1	80.97	1	80.9667	0	88.6	1	2	2	0
473	39	2	2	2	1	0	2	99	99	99	99	9	3.5	2	15	9	9	9	2001	2	1	0	1	999	0	0	1	1	0	0	0	1	43.7	1	43.7	1	28.23	2	2	0	43.7	1	28.2333	0	43.7	9	2	1	0
474	54	1	2	2	0	0	2	99	99	99	99	9	2.7	0	20	9	9	9	2001	2	1	9	9	999	0	1	1	1	9	1	2	1	81.8	1	81.8	1	81.8	0	0	1	81.8	0	0	0	81.8	9	2	0	0
475	72	1	2	2	2	0	3	99	99	99	99	0	2.3	7	14	3	3	1	2010	3	0	0	4	80	0	1	1	2	0	0	0	1	33.2667	1	33.2667	1	16.43	3	3	1	16.43	0	33.2667	0	33.2667	2	2	2	0
476	32	2	2	2	0	0	2	99	99	99	99	1	3.5	0	20	3	9	9	2001	2	1	0	1	999	0	0	1	1	0	0	0	1	133.833	1	133.833	1	81.23	2	2	0	133.83	1	81.2333	0	133.833	9	2	0	0
477	55	1	2	2	1	0	2	99	99	99	99	9	3.2	2	17	9	9	9	2001	2	0	0	4	999	0	1	1	9	0	0	0	1	33.8	1	33.8	1	15.4	2	2	1	18.93	1	15.4	0	33.8	9	2	1	0
478	55	2	2	2	1	0	2	99	99	99	99	9	3.3	6	18	2	9	9	2001	2	1	0	1	999	0	1	1	2	0	1	2	1	100.733	1	100.733	1	81.3	3	3	1	81.3	0	100.733	0	100.733	9	2	1	0
479	71	2	2	2	1	0	2	99	99	99	99	9	3.8	3	23	1	9	9	2001	2	1	0	1	999	0	0	1	1	0	1	2	1	55.9	1	55.9	1	36.23	3	3	1	36.23	0	55.9	0	55.9	9	2	1	0
480	35	1	1	1	0	0	1	99	99	99	99	0	1.6	0	4	3	3	0	2008	1	0	1	3	0	0	1	1	1	1	0	0	0	129.933	0	129.933	1	97.87	1	1	0	129.93	0	129.933	1	97.8667	1	1	0	0
481	41	2	1	2	0	0	2	99	99	99	99	0	4.2	0	3	3	3	0	2008	2	0	0	4	999	0	0	1	1	0	1	2	1	47.2667	1	47.2667	1	22.83	3	6	1	22.93	1	22.8333	0	47.2667	9	2	0	0
482	39	2	2	1	0	0	1	99	99	99	99	9	1.8	0	24	3	9	9	2001	1	1	0	1	999	0	9	1	2	0	1	2	1	113.1	1	113.1	1	32.3	3	3	1	32.3	0	102.033	0	113.1	9	1	0	0
483	59	1	1	1	0	0	1	99	99	99	99	0	1.8	0	3	2	2	0	2013	1	1	0	1	30	0	1	0	0	0	1	1	0	68.9667	0	68.9667	1	60.87	3	3	1	60.87	0	68.9667	0	68.9667	2	1	0	0
484	48	2	2	1	0	0	1	99	99	99	99	9	1.6	0	9	3	9	9	2001	1	1	0	1	999	0	0	1	1	0	0	0	1	46.1667	1	46.1667	1	29.63	3	3	1	29.63	0	30.7667	0	46.1667	9	1	0	0
485	53	2	2	2	1	0	2	99	99	99	99	1	3	4	11	3	9	9	2001	2	1	0	1	999	0	0	1	2	0	0	0	1	34	1	34	1	15.9	3	3	1	15.9	0	34	0	34	9	2	1	0
486	37	1	2	1	0	0	1	99	99	99	99	9	1.5	0	15	9	9	9	2001	1	1	0	1	999	0	1	0	0	0	1	2	0	213.033	0	213.033	1	132.63	1	1	0	213.03	0	213.033	1	132.633	9	1	0	0
487	59	2	2	2	1	0	2	99	99	99	99	9	3.6	7	24	3	9	9	2001	2	0	1	3	999	0	1	1	1	9	0	0	1	23.8667	1	23.8667	1	16.37	3	3	1	16.37	0	23.8333	1	21.7	9	2	1	0
488	50	1	1	5	0	0	0	2	3	0	3	0	3	0	7	9	3	0	2013	3	1	1	2	10	1	1	1	2	1	1	1	1	25.3333	1	25.3333	1	22.5	3	3	1	22.5	0	0	0	25.3333	1	2	3	0
489	51	2	2	2	1	0	2	99	99	99	99	9	3	12	12	3	9	9	2001	2	1	0	1	999	0	1	1	2	0	1	2	1	64.2	1	64.2	1	36.87	3	3	1	36.87	0	64.2	0	64.2	9	2	1	0
490	36	1	2	2	0	0	2	99	99	99	99	9	2.3	0	14	3	9	9	2001	2	0	1	3	999	0	1	1	1	9	0	0	1	24.9	1	24.9	1	9.73	3	3	1	9.73	0	24.9	0	24.9	9	2	0	0
491	33	2	3	1	0	0	1	99	99	99	99	1	2.2	0	1	1	9	9	2001	1	1	1	2	999	0	0	0	0	9	1	2	1	158.3	0	158.3	1	123.47	1	1	0	158.3	0	156.433	1	123.467	9	1	0	0
492	37	1	2	2	1	0	2	99	99	99	99	0	2.7	3	22	2	2	1	2009	2	0	0	4	999	0	1	1	2	0	0	0	0	118.233	0	118.233	1	13	2	2	0	118.23	1	13	0	118.233	9	2	1	0
493	45	2	2	3	1	0	3	99	99	99	99	9	6	8	20	3	9	9	2001	3	0	0	4	999	0	1	1	2	0	0	0	1	22.8333	1	22.8333	1	19.2	3	3	1	19.2	0	22.8333	0	22.8333	9	3	1	0
494	41	1	2	2	0	0	2	99	99	99	99	9	2.3	0	14	9	9	9	2001	2	0	0	4	999	0	1	1	2	0	0	0	1	9.23333	1	9.23333	1	8.6	3	3	1	8.6	0	9.23333	0	9.23333	9	2	0	0
495	26	2	2	2	1	0	2	99	99	99	99	1	2.8	8	10	3	9	9	2001	2	1	0	1	999	0	1	1	2	0	0	0	1	47.1333	1	47.1333	1	15.57	3	3	1	15.57	0	47.1333	0	47.1333	9	2	1	0
496	50	2	2	2	0	0	2	99	99	99	99	9	2.2	0	16	3	9	9	2001	2	0	1	3	999	0	0	1	1	9	0	0	1	82.7	1	82.7	1	60	3	3	1	60	0	70.1333	0	82.7	9	2	0	0
497	26	1	2	2	1	0	2	99	99	99	99	9	2.5	1	16	3	9	9	2001	2	1	0	1	999	0	1	1	1	0	1	2	1	64.9333	1	64.9333	1	40.53	3	3	1	40.53	0	64.9333	0	64.9333	9	2	1	0
498	47	2	2	2	1	0	2	99	99	99	99	9	3	1	15	3	9	9	2001	2	0	1	3	999	0	0	1	9	9	0	0	1	42.2333	1	42.2333	1	24.6	3	3	1	24.6	0	42.2333	0	42.2333	9	2	1	0
499	64	1	3	5	0	0	0	99	99	99	99	0	0.8	999	999	9	3	9	2004	0	0	1	3	999	0	1	0	0	9	0	0	1	116.467	1	116.467	1	28.77	1	1	1	90.27	1	90.2667	1	28.7667	9	5	0	0
500	49	1	2	5	0	0	0	99	99	99	99	0	0.3	0	5	9	3	9	2008	0	1	1	2	999	0	1	0	0	9	1	2	0	128.333	0	128.333	1	94.87	1	1	0	128.33	0	128.333	1	94.8667	9	5	0	0
501	48	2	1	1	0	0	1	99	99	99	99	0	0.6	0	4	2	2	0	2007	1	1	0	1	999	0	0	0	0	0	1	2	0	138.833	0	138.833	1	53.77	3	3	1	53.77	0	138.833	0	138.833	9	1	0	0
502	57	1	2	1	0	0	1	99	99	99	99	0	1.6	0	5	3	3	0	2005	1	1	1	2	999	0	1	0	0	9	1	1	0	164.833	0	164.833	1	46.73	1	1	0	164.83	0	164.833	1	46.7333	9	1	0	0
503	46	2	2	2	1	0	2	99	99	99	99	9	3.5	1	21	9	9	9	2001	2	0	1	3	999	0	0	1	1	9	0	0	0	211.9	0	211.9	1	41.87	3	5	1	41.87	0	211.9	1	41.6667	9	2	1	0
504	61	2	2	2	1	0	2	99	99	99	99	9	3.3	3	12	3	9	9	2001	2	1	0	1	999	0	0	1	1	0	1	2	1	64.8	1	64.8	1	45.73	3	3	1	45.73	0	59.7333	0	64.8	9	2	1	0
505	42	2	2	2	1	0	2	99	99	99	99	9	2.5	1	9	3	9	9	2001	2	1	0	1	999	0	0	1	1	0	1	2	0	212.667	0	212.667	1	205.73	3	7	1	205.73	1	205.733	1	205.733	9	2	1	0
506	41	1	2	1	0	0	1	99	99	99	99	9	1.2	0	12	3	9	9	2001	1	1	1	2	999	0	1	0	0	9	1	9	1	45.5333	1	45.5333	1	36.57	3	3	1	36.57	0	45.5	0	45.5333	9	1	0	0
507	36	2	2	3	2	0	3	99	99	99	99	0	6	5	18	3	3	1	2008	3	0	0	4	999	0	1	1	2	0	0	0	1	15.1667	1	15.1667	1	8.17	3	3	1	8.17	0	15.1667	0	15.1667	9	3	2	0
508	58	1	2	2	2	0	3	99	99	99	99	0	2.2	6	14	3	3	0	2009	3	0	1	3	999	0	1	1	2	1	0	0	1	53.5667	1	53.5667	1	31.07	3	3	1	31.07	0	50.8	0	53.5667	9	2	2	0
509	31	1	2	1	1	0	2	99	99	99	99	9	0	999	999	3	9	9	2001	2	0	0	4	999	0	1	1	9	0	0	0	1	19.9	1	19.9	1	19.9	0	0	1	19.9	0	0	0	19.9	9	1	1	0
510	41	2	2	2	1	0	2	99	99	99	99	9	4.2	2	16	2	9	9	2001	2	0	1	3	999	0	0	1	1	9	0	0	1	51.8333	1	51.8333	1	27.73	3	3	1	27.73	0	51.8	0	51.8333	9	2	1	0
511	31	2	2	5	2	0	3	3	2	0	3	1	0.8	9	28	9	3	0	2010	3	0	1	3	90	1	1	1	1	1	1	2	1	29.1333	1	29.1333	1	10.57	3	5	1	10.57	1	22.8667	1	10.8	2	3	2	0
512	43	2	2	1	1	0	2	99	99	99	99	9	1.6	1	17	2	9	9	2001	2	1	0	1	999	0	0	1	9	0	1	2	0	210.8	0	210.8	1	162.77	1	1	0	210.8	0	210.8	1	162.767	9	1	1	0
513	49	2	2	4	1	0	3	99	99	99	99	0	7	25	29	3	9	9	2002	3	0	1	3	999	0	1	1	1	9	0	0	1	52	1	52	1	31	3	6	1	32	1	31	0	52	9	4	1	0
514	42	2	2	2	1	0	2	99	99	99	99	9	2.5	10	15	3	9	9	2001	2	1	1	2	999	0	1	1	2	9	1	2	1	56.5667	1	56.5667	1	30.03	3	3	1	30.03	0	56.5333	0	56.5667	9	2	1	0
515	53	1	2	1	1	0	2	99	99	99	99	9	0.9	24	26	9	9	9	2001	2	1	0	1	999	0	1	1	1	0	1	9	1	207.2	1	207.2	1	89.4	3	7	1	89.4	1	89.4	1	89.4	9	1	1	0
516	32	1	2	1	1	0	2	99	99	99	99	0	1.5	1	16	3	9	9	2001	2	0	0	4	999	0	1	1	1	0	0	0	1	52.7667	1	52.7667	1	35.2	3	6	1	35.2	1	35.2	0	52.7667	9	1	1	0
517	43	1	2	1	0	0	1	99	99	99	99	0	1.6	0	8	3	9	9	2001	1	1	0	1	999	0	1	1	2	0	1	2	0	209.967	0	209.967	1	151.9	1	1	0	209.97	0	209.967	1	151.9	9	1	0	0
518	63	2	2	1	0	0	1	99	99	99	99	0	1.5	0	14	3	9	9	2001	1	1	0	1	999	0	0	0	0	0	1	2	0	209.433	0	209.433	1	88.77	1	1	0	209.43	0	154.067	1	88.7667	9	1	0	0
519	22	1	2	1	1	0	2	99	99	99	99	0	1.8	2	34	2	9	9	2001	2	1	0	1	999	0	1	1	1	0	1	2	1	94.9	1	94.9	1	46.93	3	3	1	46.93	0	94.1333	0	94.9	9	1	1	0
520	52	1	2	1	0	0	1	99	99	99	99	0	1.4	0	30	2	9	9	2001	1	1	0	1	999	0	1	0	0	0	1	2	1	135.2	1	135.2	1	108.33	3	3	1	108.33	0	124.067	0	135.2	9	1	0	0
521	50	2	2	3	1	0	3	99	99	99	99	0	6	3	16	3	9	9	2002	3	1	0	1	999	0	0	1	9	0	1	2	1	46.1667	1	46.1667	1	22.87	3	3	1	22.87	0	22.8667	0	46.1667	9	3	1	0
522	48	2	2	1	0	0	1	99	99	99	99	0	1.8	0	22	2	9	9	2001	1	1	0	1	999	0	0	1	1	0	1	2	0	209.433	0	209.433	1	69.53	1	1	0	209.43	0	209.433	1	69.5333	9	1	0	0
523	37	2	2	4	1	0	3	99	99	99	99	0	1.8	9	11	3	9	0	2002	3	0	1	3	999	0	1	1	2	9	0	0	1	38.7333	1	38.7333	1	17.27	3	3	1	17.27	0	38.7333	0	38.7333	9	4	1	0
524	36	1	1	2	0	0	2	99	99	99	99	0	3.2	0	3	3	3	0	2012	2	0	0	4	10	0	1	1	1	0	0	0	1	62.3667	1	62.3667	1	22.43	3	3	1	22.43	0	62.3667	0	62.3667	1	2	0	0
525	52	2	2	2	1	0	2	99	99	99	99	0	3.5	22	24	2	9	9	2001	2	1	0	1	999	0	1	1	2	0	1	2	1	41.5333	1	41.5333	1	6.57	2	4	1	30.83	1	6.56667	1	6.56667	9	2	1	0
526	43	2	2	1	0	0	1	99	99	99	99	0	1	0	19	2	9	9	2001	1	1	0	1	999	0	0	0	0	0	1	2	0	209.1	0	209.1	1	118.2	3	5	1	118.2	0	209.1	1	118.2	9	1	0	0
527	42	1	2	1	0	0	1	99	99	99	99	0	1.6	0	3	3	3	0	2005	1	0	0	4	999	0	1	1	1	0	0	0	1	42.8667	1	42.8667	1	26.67	3	3	1	26.67	0	42.1667	0	42.8667	9	1	0	0
528	30	2	2	2	1	0	2	99	99	99	99	1	4.8	2	15	2	2	0	2009	2	1	1	2	999	0	0	1	2	1	1	2	1	45.2	1	45.2	1	18.6	3	3	1	18.6	0	44.0333	0	45.2	9	2	1	0
529	41	1	2	1	1	0	2	99	99	99	99	0	1.1	9	17	3	9	9	2002	2	0	0	4	999	0	1	1	2	0	0	0	1	18.8333	1	18.8333	1	8.83	2	2	0	18.83	1	8.83333	0	18.8333	9	1	1	0
530	36	2	1	4	0	0	3	4	3	0	3	0	0.3	0	3	2	3	0	2013	3	0	0	4	50	1	1	1	9	0	0	0	1	39.3333	1	39.3333	1	13.63	3	7	1	13.93	1	13.6333	1	13.6333	2	4	3	0
531	33	2	2	2	0	0	2	99	99	99	99	1	5	0	9	2	9	9	2002	2	1	1	2	999	0	0	1	1	9	1	2	1	182.2	1	182.2	1	95.17	3	3	1	95.17	0	123.567	0	182.2	9	2	0	0
532	40	2	2	2	1	0	2	99	99	99	99	0	4.5	9	20	3	9	9	2002	2	0	1	3	999	0	1	1	1	9	0	0	1	25.6667	1	25.6667	1	22.67	3	3	1	22.67	0	25.6667	0	25.6667	9	2	1	0
533	40	2	2	1	0	0	1	99	99	99	99	0	1.9	0	14	2	9	9	2002	1	1	1	2	999	0	0	1	1	9	1	2	1	157.267	1	157.267	1	147.23	2	2	1	150.9	1	147.233	0	157.267	9	1	0	0
534	59	2	2	4	1	0	3	99	99	99	99	0	10	14	16	2	9	0	2002	3	0	1	3	999	0	1	1	1	9	0	0	1	3.53333	1	3.53333	1	1.37	3	3	1	1.37	0	1.36667	0	3.53333	9	4	1	0
535	64	2	2	1	1	0	2	99	99	99	99	0	2	11	13	2	9	9	2002	2	1	0	1	999	0	1	1	1	0	1	2	0	209.267	0	209.267	1	190.9	3	3	1	190.9	0	209.267	0	209.267	9	1	1	0
536	53	2	2	4	1	0	3	99	99	99	99	0	12	9	29	3	9	1	2002	3	0	0	4	999	0	1	1	2	0	0	0	1	12.8333	1	12.8333	1	2.53	1	1	0	12.83	0	2.53333	1	2.53333	9	4	1	0
537	46	2	2	2	1	0	2	99	99	99	99	0	5	8	14	3	9	9	2002	2	1	0	1	999	0	1	1	1	0	1	2	1	14.8333	1	14.8333	1	11.73	1	1	0	14.83	0	11.7333	1	11.7333	9	2	1	0
538	38	2	2	2	0	0	2	99	99	99	99	0	2.5	0	11	3	9	9	2002	2	1	0	1	999	0	0	1	1	0	1	2	1	56.8	1	56.8	1	38.8	2	2	0	56.8	1	38.8	0	56.8	9	2	0	0
539	57	2	2	1	1	0	2	99	99	99	99	0	1.6	3	17	2	9	0	2002	2	1	0	1	999	0	0	1	1	0	1	2	1	188.767	1	188.767	1	120.8	3	3	1	120.8	0	151.033	0	188.767	9	1	1	0
540	39	2	2	4	0	0	3	99	99	99	99	0	10	52	55	3	9	1	2002	3	1	1	2	999	0	1	1	1	9	1	2	1	23.3333	1	23.3333	1	6.77	2	4	0	23.33	1	6.76667	1	6.76667	9	4	0	0
541	45	2	2	4	1	0	3	99	99	99	99	0	15	4	39	3	9	0	2002	3	0	0	4	999	0	1	1	2	0	0	0	1	18.9667	1	18.9667	1	4.7	3	3	1	4.7	0	4.7	0	18.9667	9	4	1	0
542	48	2	2	2	1	0	2	99	99	99	99	0	3.3	5	16	2	9	1	2002	2	1	1	2	999	0	1	1	1	9	1	2	1	61.1	1	61.1	1	43.87	3	3	1	43.87	0	61.1	0	61.1	9	2	1	0
543	64	2	2	2	2	0	3	99	99	99	99	0	3	16	19	9	9	0	2002	3	0	0	4	999	0	1	1	1	0	0	0	1	44.1333	1	44.1333	1	27.73	3	3	1	27.73	0	27.7333	0	44.1333	9	2	2	0
544	46	2	2	2	0	0	2	99	99	99	99	1	2.5	0	8	9	9	0	2002	2	1	0	1	999	0	0	1	1	0	1	2	0	205.6	0	205.6	1	93.1	1	1	0	205.6	0	149.7	1	93.1	9	2	0	0
545	57	2	2	2	1	0	2	99	99	99	99	9	3.5	4	9	3	9	0	2002	2	1	0	1	999	0	1	1	1	0	1	2	1	33.4333	1	33.4333	1	11.33	3	3	1	11.33	0	11.3333	0	33.4333	9	2	1	0
546	58	2	2	3	1	0	3	99	99	99	99	9	10	2	18	3	3	1	2002	3	0	1	3	999	0	1	1	1	9	0	0	1	42.7	1	42.7	1	22.83	3	3	1	22.83	0	22.8333	0	42.7	9	3	1	0
547	52	2	2	1	0	0	1	99	99	99	99	0	1.5	0	15	2	9	9	2002	1	1	0	1	999	0	0	1	1	0	1	2	1	107.8	1	107.8	1	51.6	3	5	1	51.6	1	70.7667	1	51.6	9	1	0	0
548	48	2	2	3	1	0	3	99	99	99	99	0	9.5	33	35	3	9	1	2002	3	1	0	1	999	0	1	1	2	0	1	2	1	21.4	1	21.4	1	16.47	3	3	1	16.47	0	16.4667	0	21.4	9	3	1	0
549	53	2	2	1	0	0	1	99	99	99	99	0	1.6	0	5	2	9	0	2002	1	1	0	1	999	0	0	1	1	0	1	2	1	85.1	1	85.1	1	44.43	3	3	1	44.43	0	85.1	0	85.1	9	1	0	0
550	30	2	2	3	0	0	2	99	99	99	99	1	5.5	0	8	9	9	0	2002	2	1	9	9	999	0	0	1	1	9	1	2	0	206.7	0	206.7	1	17.4	2	2	1	182.6	1	17.4	0	206.7	9	3	0	0
551	42	2	2	4	1	0	3	99	99	99	99	0	4.5	31	31	3	9	1	2002	3	1	0	1	999	0	1	1	9	0	1	2	1	14.8	1	14.8	1	6.53	1	1	0	14.8	0	6.53333	1	6.53333	9	4	1	0
552	39	2	2	2	1	0	2	99	99	99	99	0	2.6	1	10	9	9	0	2002	2	1	1	2	999	0	0	1	1	9	1	2	1	45.0667	1	45.0667	1	19.97	3	3	1	19.97	0	19.9667	0	45.0667	9	2	1	0
553	27	2	2	2	1	0	2	99	99	99	99	1	4.5	1	8	3	9	1	2002	2	0	0	4	999	0	0	1	1	0	0	0	1	24.4	1	24.4	1	12.33	2	2	0	24.4	1	12.3333	0	24.4	9	2	1	0
554	64	2	2	3	0	0	2	99	99	99	99	0	5.5	0	30	3	9	0	2002	2	1	1	2	999	0	1	1	1	9	1	2	1	25.2333	1	25.2333	1	20.6	3	3	1	20.6	0	20.6	0	25.2333	9	3	0	0
555	36	2	2	4	1	0	3	99	99	99	99	1	3.4	7	11	9	9	1	2002	3	1	1	2	999	0	0	1	9	9	1	2	1	103	1	103	1	58.17	3	3	1	58.17	0	58.1667	0	103	9	4	1	0
556	55	2	2	1	0	0	1	99	99	99	99	9	1.3	0	16	3	9	0	2002	1	0	1	3	999	0	0	1	2	9	0	0	1	59.1667	1	59.1667	1	55.07	3	3	1	55.07	0	55.0667	0	59.1667	9	1	0	0
557	47	2	2	2	3	0	3	99	99	99	99	0	4.3	12	18	3	3	1	2005	3	0	1	3	999	0	1	1	2	9	0	0	1	38.1	1	38.1	1	38.1	0	0	1	38.1	0	0	0	38.1	9	2	3	0
558	51	2	2	2	1	0	2	99	99	99	99	0	5	10	20	3	9	1	2002	2	1	0	1	999	0	1	1	1	0	1	2	1	148.2	1	148.2	1	137	3	3	1	137	0	143.933	0	148.2	9	2	1	0
559	37	2	2	2	1	0	2	99	99	99	99	0	4	8	11	2	2	1	2002	2	1	0	1	999	0	1	1	1	0	1	2	1	54.4667	1	54.4667	1	6.77	3	3	1	6.77	0	54.4667	0	54.4667	9	2	1	0
560	44	1	2	1	0	0	1	99	99	99	99	0	1.3	0	9	2	9	0	2002	1	1	0	1	999	0	1	0	0	0	1	2	0	203.1	0	203.1	1	203.1	2	2	0	203.1	1	203.1	0	203.1	9	1	0	0
561	58	1	1	1	0	0	1	99	99	99	99	0	0.2	0	2	3	3	0	2013	1	0	0	4	30	0	0	0	0	0	0	0	1	66.5333	0	66.5333	1	24.27	1	1	0	66.53	0	24.2667	1	24.2667	2	1	0	0
562	64	2	2	2	1	0	2	99	99	99	99	0	3	10	11	3	9	1	2002	2	1	0	1	999	0	1	1	1	0	1	2	1	51.5667	1	51.5667	1	25.63	3	3	1	25.63	0	25.6333	0	51.5667	9	2	1	0
563	33	2	2	1	1	0	2	99	99	99	99	1	6	3	6	3	9	1	2002	2	0	0	4	999	0	0	1	1	0	0	0	1	50.7667	1	50.7667	1	33.93	2	2	0	50.77	1	33.9333	0	50.7667	9	1	1	0
564	34	1	1	1	0	0	1	2	0	0	2	0	0.5	0	3	3	3	0	2009	2	0	0	4	0	1	1	1	9	0	0	0	1	53.4667	1	53.4667	1	30.13	3	3	1	30.13	0	49.4667	0	53.4667	1	2	0	0
565	40	1	2	1	1	0	2	99	99	99	99	0	1.9	1	7	2	2	0	2013	2	1	0	1	10	0	1	1	2	0	1	2	0	68.1333	0	68.1333	1	57.53	3	3	1	57.53	0	68.1333	0	68.1333	1	1	1	0
566	52	2	2	4	1	0	3	99	99	99	99	0	0	5	19	9	9	9	2002	3	0	1	3	999	0	1	1	2	9	0	0	1	51.6333	1	51.6333	1	8.8	1	1	0	51.63	0	8.8	1	8.8	9	4	1	0
567	45	1	2	1	1	0	2	99	99	99	99	0	1.7	1	12	2	3	0	2005	2	1	1	2	999	0	1	1	1	1	1	2	0	167.667	0	167.667	1	64.07	2	2	0	167.67	1	64.0667	0	167.667	9	1	1	0
568	55	2	2	2	1	0	2	99	99	99	99	0	3.3	14	15	3	9	1	2002	2	1	1	2	999	0	1	1	1	9	1	2	1	76.3	1	76.3	1	25.17	3	3	1	25.17	0	48.4	0	76.3	9	2	1	0
569	44	1	2	2	0	0	2	99	99	99	99	0	2.2	0	20	3	9	0	2002	2	0	0	4	999	0	1	1	1	0	0	0	1	52.6	1	52.6	1	52.6	0	0	1	52.6	0	0	0	52.6	9	2	0	0
570	50	2	2	2	1	0	2	99	99	99	99	0	3	6	21	2	9	0	2002	2	1	0	1	999	0	1	1	1	0	1	2	0	206.1	0	206.1	1	179.3	3	3	1	179.3	0	206.1	0	206.1	9	2	1	0
571	35	2	2	2	1	0	2	99	99	99	99	0	2.5	1	27	3	9	0	2002	2	0	0	4	999	0	0	1	1	0	0	0	1	68.5333	1	68.5333	1	54.53	3	3	1	54.53	0	55.9	0	68.5333	9	2	1	0
572	28	2	2	2	1	0	2	99	99	99	99	0	2.5	1	15	3	9	0	2002	2	1	0	1	999	0	0	1	1	0	1	2	1	60.9	1	60.9	1	33	3	3	1	33	0	60.9	0	60.9	9	2	1	0
573	49	1	1	1	0	0	1	99	99	99	99	0	1	0	4	3	3	0	2010	1	0	1	3	50	0	1	1	1	1	0	0	0	100.767	0	100.767	1	11.9	1	1	0	100.77	0	100.767	1	11.9	2	1	0	0
574	42	2	2	2	1	0	2	99	99	99	99	1	2.5	6	12	3	9	1	2002	2	1	0	1	999	0	0	1	1	0	1	2	1	43.4	1	43.4	1	43.4	0	0	1	43.4	0	0	0	43.4	9	2	1	0
575	45	2	2	2	0	0	2	99	99	99	99	0	3	0	13	9	9	0	2002	2	0	1	3	999	0	0	1	1	9	0	0	1	67.9667	1	67.9667	1	38.6	3	5	1	38.6	0	67.9667	1	38.6	9	2	0	0
576	43	1	2	1	1	0	2	99	99	99	99	0	2	1	15	3	9	0	2002	2	0	0	4	999	0	1	1	1	0	1	2	1	57.8333	1	57.8333	1	45.6	3	3	1	45.6	0	57.8333	0	57.8333	9	1	1	0
577	62	2	2	2	2	0	3	99	99	99	99	0	3.5	24	26	3	3	1	2001	3	0	1	3	999	0	1	1	3	9	0	0	1	50	1	50	1	50	0	0	1	50	0	0	0	50	9	2	2	0
578	45	1	2	1	0	0	1	99	99	99	99	0	1.5	0	1	2	2	0	2002	1	0	0	4	999	0	1	1	9	0	0	0	1	94.4333	1	94.4333	1	41.73	2	2	0	94.43	1	41.7333	0	94.4333	9	1	0	0
579	39	2	2	1	1	0	2	99	99	99	99	0	1.7	1	10	9	9	9	2002	2	1	1	2	999	0	0	1	1	9	1	2	0	188.733	0	188.733	1	22.4	2	2	0	188.73	1	22.4	0	188.733	9	1	1	0
580	72	2	2	2	1	0	2	99	99	99	99	0	2.1	3	22	2	9	1	2002	2	1	0	1	999	0	0	1	1	0	1	2	1	22.0667	1	22.0667	1	10.33	3	3	1	10.33	0	10.3333	0	22.0667	9	2	1	0
581	79	1	2	2	0	0	2	99	99	99	99	0	2.2	0	3	2	2	0	2006	2	1	0	1	999	0	0	0	0	0	1	2	1	135.567	0	135.567	1	29.4	1	1	0	135.57	0	99.9	1	29.4	9	2	0	0
582	64	2	2	2	1	0	2	99	99	99	99	0	3	1	10	3	9	0	2002	2	1	0	1	999	0	0	1	1	0	1	2	1	107.133	1	107.133	1	66.37	3	3	1	66.37	0	89.9667	0	107.133	9	2	1	0
583	51	2	2	1	0	0	1	99	99	99	99	0	1.8	0	12	2	9	0	2002	1	0	0	4	999	0	0	1	1	0	0	0	0	203.9	0	203.9	1	134.33	3	7	1	134.33	1	134.333	1	134.333	9	1	0	0
584	54	2	2	2	1	0	2	99	99	99	99	9	5	18	26	3	9	1	2002	2	0	1	3	999	0	1	1	1	9	0	0	1	17.7	1	17.7	1	5.23	1	1	0	17.7	0	5.23333	1	5.23333	9	2	1	0
585	51	2	2	2	1	0	2	99	99	99	99	1	2.1	12	13	3	9	1	2002	2	1	0	1	999	0	0	1	1	0	1	2	1	36.9333	1	36.9333	1	18.4	1	1	0	36.93	0	18.4	1	18.4	9	2	1	0
586	54	2	2	2	1	0	2	99	99	99	99	0	3	2	15	2	2	1	2005	2	1	0	1	999	0	0	1	9	0	1	9	1	150.033	0	150.033	1	130.5	3	3	1	130.5	0	148.433	0	150.033	9	2	1	0
587	48	2	2	1	1	0	2	99	99	99	99	0	0.2	1	29	2	9	0	2002	2	0	1	3	999	0	0	1	1	9	0	0	1	44.5	1	44.5	1	25.63	3	3	1	25.63	0	25.6333	0	44.5	9	1	1	0
588	57	2	2	3	2	0	3	99	99	99	99	0	5.5	22	23	3	9	1	2002	3	0	0	4	999	0	1	1	9	0	0	0	1	36.5333	1	36.5333	1	10.73	2	2	0	36.53	1	10.7333	0	36.5333	9	3	2	0
589	57	2	2	2	0	0	2	99	99	99	99	0	3.5	0	17	3	9	1	2002	2	1	0	1	999	0	0	1	1	0	1	2	1	105.1	1	105.1	1	37.07	3	6	1	37.07	1	37.0667	0	105.1	9	2	0	0
590	55	1	1	1	0	0	1	99	99	99	99	9	1.3	0	4	3	3	0	2009	1	1	1	2	999	0	1	0	0	1	1	1	0	119.867	0	119.867	1	14	2	2	0	119.87	1	14	0	119.867	9	1	0	0
591	38	1	2	1	1	0	2	99	99	99	99	0	1.3	10	28	2	9	1	2002	2	1	0	1	999	0	1	1	1	0	1	2	1	197.567	1	197.567	1	65.37	3	3	1	65.37	0	146.233	0	197.567	9	1	1	0
592	54	2	2	4	1	0	3	99	99	99	99	0	7.5	16	21	3	3	1	2002	3	0	1	3	999	0	1	1	1	9	0	0	1	71.2	1	71.2	1	24.03	3	3	1	24.03	0	54.8667	0	71.2	9	4	1	0
593	41	2	2	2	1	0	2	99	99	99	99	0	3	2	15	1	9	0	2002	2	1	0	1	999	0	0	1	1	0	1	2	1	49	1	49	1	25.27	3	3	1	25.27	0	25.5333	0	49	9	2	1	0
594	31	2	2	2	1	0	2	99	99	99	99	1	2.5	3	13	2	9	9	2002	2	1	1	2	999	0	0	1	1	9	1	2	0	202.133	0	202.133	1	73.57	1	1	1	103.97	1	97.0667	1	73.5667	9	2	1	0
595	55	1	2	1	0	0	1	99	99	99	99	0	1.8	0	3	2	3	0	2006	1	0	0	4	999	0	1	1	1	0	0	0	1	65.9	1	65.9	1	31.57	1	1	1	31.57	0	65.9	1	28.6667	9	1	0	0
596	54	2	2	2	1	0	2	99	99	99	99	0	2.6	6	13	3	9	1	2002	2	0	1	3	999	0	1	1	1	9	1	2	1	43.0333	1	43.0333	1	16.1	3	3	1	16.1	0	16.1	0	43.0333	9	2	1	0
597	38	1	2	2	0	0	2	99	99	99	99	0	3.5	0	16	3	9	9	2002	2	0	0	4	999	0	1	1	1	0	0	0	0	202.967	0	202.967	1	190.63	1	1	0	202.97	0	202.967	1	190.633	9	2	0	0
598	43	2	2	2	1	0	2	99	99	99	99	0	3	1	13	9	9	1	2002	2	1	0	1	999	0	0	1	1	0	1	2	1	93.6	1	93.6	1	86.7	3	6	1	86.7	1	86.7	0	93.6	9	2	1	0
599	34	1	2	1	1	0	2	99	99	99	99	0	1.2	1	21	1	9	1	2002	2	0	1	3	999	0	1	1	1	9	1	2	0	202.567	0	202.567	1	87.93	1	1	0	202.57	0	94.4333	1	87.9333	9	1	1	0
600	48	2	1	1	0	0	1	99	99	99	99	0	0.9	0	3	2	2	0	2006	1	1	1	2	999	0	0	0	0	9	0	0	1	97.4667	1	97.4667	1	95.07	3	6	1	95.07	1	95.0667	0	97.4667	9	1	0	0
601	43	2	2	1	0	0	1	99	99	99	99	1	1.5	0	14	3	9	0	2002	1	0	1	3	999	0	0	1	1	9	0	0	1	108.3	1	108.3	1	72.6	3	3	1	72.6	0	87.8	0	108.3	9	1	0	0
602	34	2	2	1	0	0	1	99	99	99	99	0	6	13	17	3	9	1	2002	1	1	0	1	999	0	1	1	2	0	1	2	1	37.8	1	37.8	1	17.1	3	3	1	17.1	0	17.1	0	37.8	9	1	0	0
603	33	2	2	1	0	0	1	99	99	99	99	1	1.5	0	11	1	9	0	2002	1	1	0	1	999	0	0	1	9	0	0	0	1	136.133	1	136.133	1	136.13	0	0	1	136.13	0	0	0	136.133	9	1	0	0
604	49	2	2	2	1	0	2	99	99	99	99	0	2.2	3	12	2	9	0	2002	2	1	0	1	999	0	0	1	1	0	1	2	1	162.833	1	162.833	1	31.9	3	3	1	31.9	0	140.7	0	162.833	9	2	1	0
605	31	2	2	2	1	0	2	99	99	99	99	0	3	33	34	3	9	1	2002	2	0	1	3	999	0	0	1	2	9	0	0	1	6.8	1	6.8	1	4.17	3	3	1	4.17	0	6.8	0	6.8	9	2	1	0
606	35	2	2	1	1	0	2	99	99	99	99	1	2	12	18	2	9	1	2002	2	1	0	1	999	0	0	1	1	0	1	2	1	126.6	1	126.6	1	22.6	3	5	1	22.6	0	115.967	1	21.7	9	1	1	0
607	68	2	2	2	2	0	3	99	99	99	99	0	2.2	8	15	9	9	1	2006	3	0	1	3	999	0	1	1	2	9	0	0	1	48.4667	1	48.4667	1	16.1	3	3	1	16.1	0	38.8	0	48.4667	9	2	2	0
608	56	2	2	2	0	0	2	99	99	99	99	0	2.5	0	14	3	9	0	2002	2	0	1	3	999	0	0	1	1	9	0	0	1	18.2333	1	18.2333	1	18.23	0	0	1	18.23	0	0	0	18.2333	9	2	0	0
609	49	2	2	2	1	0	2	99	99	99	99	0	4.5	2	22	2	9	0	2002	2	0	1	3	999	0	0	1	1	9	1	2	1	39.9333	1	39.9333	1	15.63	2	2	0	39.93	1	15.6333	0	39.9333	9	2	1	0
610	51	1	1	5	0	0	0	99	99	99	99	0	1.5	0	1	9	9	9	2003	0	1	9	9	0	0	1	0	0	0	1	2	0	148.067	0	148.067	1	146.2	1	1	0	148.07	0	148.067	1	146.2	1	5	0	0
611	42	2	2	2	1	0	2	99	99	99	99	0	2.7	3	26	2	9	1	2002	2	1	0	1	999	0	0	1	1	0	1	2	0	201.167	0	201.167	1	87.67	2	2	0	201.17	1	87.6667	0	201.167	9	2	1	0
612	37	2	2	4	3	0	3	99	99	99	99	0	15	2	4	3	2	9	2003	3	0	0	4	999	0	1	1	2	0	0	0	1	3.63333	1	3.63333	1	0.33	3	3	1	0.33	0	0.633333	0	3.63333	9	4	3	0
613	39	2	2	2	1	0	2	99	99	99	99	1	4	15	27	3	9	1	2002	2	0	0	4	999	0	0	1	1	0	0	0	1	51.9667	1	51.9667	1	25.93	3	3	1	25.93	0	25.9333	0	51.9667	9	2	1	0
614	63	1	3	5	0	0	0	99	99	99	99	0	1	0	999	9	2	9	2008	0	0	1	3	999	0	1	0	0	9	0	0	0	131.3	0	131.3	1	55.47	1	1	0	131.3	0	131.3	1	55.4667	9	5	0	0
615	73	2	2	2	0	0	2	99	99	99	99	0	4.3	0	11	3	9	1	2002	2	0	1	3	999	0	0	0	0	9	1	2	1	48.9	1	48.9	1	32.4	3	3	1	32.4	0	32.4	0	48.9	9	2	0	0
616	70	1	2	1	0	0	1	99	99	99	99	0	2	0	7	2	9	0	2002	1	1	0	1	999	0	1	0	0	0	1	2	1	57.7333	1	57.7333	1	39.83	3	3	1	39.83	0	57.7333	0	57.7333	9	1	0	0
617	26	1	3	5	0	0	0	99	99	99	99	0	4.8	999	999	9	9	9	2002	0	1	0	1	999	0	1	0	0	0	0	0	0	200.967	0	200.967	1	56.97	1	1	0	200.97	0	200.967	1	56.9667	9	5	0	0
618	39	2	2	2	0	0	2	99	99	99	99	0	5	0	8	2	2	1	2005	2	0	0	4	999	0	0	1	1	0	0	0	1	21.3667	1	21.3667	1	11.47	3	3	1	11.47	0	0	0	21.4	9	2	0	0
619	33	2	2	2	1	0	2	99	99	99	99	0	2.2	18	21	3	9	1	2002	2	0	1	3	999	0	1	1	1	9	1	2	1	30.4333	1	30.4333	1	18.87	3	3	1	18.87	0	30.4333	0	30.4333	9	2	1	0
620	46	1	2	1	0	0	1	99	99	99	99	0	1.9	0	13	2	9	1	2002	1	1	0	1	999	0	1	1	1	0	1	2	1	156	1	156	1	64.4	3	3	1	64.4	0	139.433	0	156	9	1	0	0
621	46	1	2	2	1	0	2	99	99	99	99	0	2.5	3	17	2	9	1	2002	2	0	0	4	999	0	1	1	1	0	0	0	1	52.1667	1	52.1667	1	40.9	2	2	0	52.17	1	40.9	0	52.1667	9	2	1	0
622	37	1	2	2	1	0	2	99	99	99	99	0	4.5	1	15	3	3	1	2011	2	1	0	1	50	0	1	1	2	0	1	2	0	90.9333	0	90.9333	1	52.37	1	1	0	90.93	0	90.9333	1	52.3667	2	2	1	0
623	43	2	2	5	0	0	0	99	99	99	99	1	10	0	2	9	9	0	2002	0	9	9	9	999	0	0	0	0	0	0	0	0	139.333	0	139.333	1	45.37	2	2	1	69.9	1	45.3667	0	139.333	9	5	0	0
624	65	2	2	2	1	0	2	99	99	99	99	0	4	34	50	2	9	1	2002	2	0	1	3	999	0	1	1	1	9	1	2	1	24.3333	1	24.3333	1	20.1	3	3	1	20.1	0	20.1	0	24.3333	9	2	1	0
625	61	2	2	4	1	0	3	99	99	99	99	0	0	999	999	9	9	1	2002	3	1	1	2	999	0	1	1	2	9	0	0	1	23.4667	1	23.4667	1	23.47	0	0	1	23.47	0	0	0	23.4667	9	4	1	0
626	32	1	3	5	0	0	0	99	99	99	99	0	2	999	999	9	9	9	2002	0	9	9	9	999	0	1	0	0	0	0	0	0	200.4	0	200.4	1	178.17	1	1	0	200.4	0	200.4	1	178.167	9	5	0	0
627	44	2	2	2	1	0	2	99	99	99	99	0	2.2	5	17	2	9	1	2002	2	1	0	1	999	0	1	1	1	0	1	2	1	92.4333	1	92.4333	1	63.03	3	3	1	63.03	0	85.9333	0	92.4333	9	2	1	0
628	48	2	2	2	1	0	2	99	99	99	99	0	3.4	6	15	9	9	0	2002	2	0	1	3	999	0	1	1	2	1	0	0	0	200.467	0	200.467	1	11.97	3	3	1	11.97	0	200.467	0	200.467	9	2	1	0
629	32	2	2	2	0	0	2	99	99	99	99	0	2.5	0	12	2	9	0	2002	2	1	0	1	999	0	0	1	1	0	1	2	1	180.733	1	180.733	1	89.87	3	3	1	89.87	0	139	0	180.733	9	2	0	0
630	34	2	2	2	0	0	2	99	99	99	99	1	2.5	0	18	3	9	0	2002	2	0	1	3	999	0	0	1	1	9	0	0	1	29.6667	1	29.6667	1	18.87	2	2	0	29.67	1	18.8667	0	29.6667	9	2	0	0
631	43	2	2	1	1	0	2	99	99	99	99	0	1.8	3	13	2	9	0	2002	2	1	0	1	999	0	0	1	1	0	1	2	1	114.2	1	114.2	1	46.43	2	2	1	55.17	1	46.4333	0	114.2	9	1	1	0
632	28	2	2	2	0	0	2	99	99	99	99	1	3	0	13	1	9	0	2002	2	1	1	2	999	0	0	1	1	9	1	2	1	179.667	1	179.667	1	75.17	3	6	1	75.17	1	75.1667	0	179.667	9	2	0	0
633	32	2	2	1	1	0	2	99	99	99	99	0	1.5	4	18	2	2	1	2001	2	1	0	1	0	0	1	1	1	0	1	2	0	214.767	0	214.767	1	187.13	3	3	1	187.13	0	214.767	0	214.767	1	1	1	0
634	37	2	2	4	1	0	3	99	99	99	99	0	0	3	12	3	9	9	2003	3	0	1	3	999	0	1	1	2	9	0	0	1	59.1	1	59.1	1	48.87	3	3	1	48.87	0	53.9333	0	59.1	9	4	1	0
635	42	1	2	1	1	0	2	99	99	99	99	0	1.2	7	15	2	9	1	2002	2	1	0	1	999	0	1	1	1	0	1	2	0	202.033	0	202.033	1	164.83	1	1	0	202.03	0	202.033	1	164.833	9	1	1	0
636	40	2	1	2	0	0	2	99	99	99	99	0	3.5	0	2	2	2	1	2009	2	1	1	2	999	0	0	0	0	1	1	3	0	117.6	0	117.6	1	15.9	2	2	0	117.6	1	15.9	0	117.6	9	2	0	0
637	52	2	2	2	1	0	2	99	99	99	99	0	2.1	3	21	3	9	0	2002	2	0	1	3	999	0	0	1	1	9	1	0	1	48.5667	1	48.5667	1	33.9	3	3	1	33.9	0	33.9	0	48.5667	9	2	1	0
638	56	2	2	4	2	0	3	99	99	99	99	0	14	5	16	2	2	1	2003	3	1	0	1	999	0	1	1	2	0	1	2	1	48.0667	1	48.0667	1	16.77	3	3	1	16.77	0	44.2	0	48.0667	9	4	2	0
639	46	2	2	1	2	0	3	99	99	99	99	0	1.7	5	20	2	2	1	2008	3	1	0	1	999	0	1	1	2	0	1	2	1	51.2333	1	51.2333	1	33.73	3	6	1	33.73	1	33.7333	0	51.2333	9	1	2	0
640	71	2	2	1	0	0	1	99	99	99	99	0	1.8	0	8	3	9	1	2002	1	1	0	1	999	0	0	0	0	0	1	2	1	75.4	1	75.4	1	36.1	2	4	1	64.17	1	36.1	1	36.1	9	1	0	0
641	53	1	2	1	0	0	1	99	99	99	99	9	1.2	0	11	2	9	0	2002	1	1	0	1	999	0	1	0	0	0	1	2	0	199.033	0	199.033	1	160.43	1	1	0	199.03	0	199.033	1	160.433	9	1	0	0
642	30	2	2	1	0	0	1	99	99	99	99	1	0.1	0	17	9	9	9	2002	1	0	1	3	999	0	0	1	2	9	1	2	0	199.3	0	199.3	1	39.47	1	1	0	199.3	0	138	1	39.4667	9	1	0	0
643	44	1	2	1	0	0	1	99	99	99	99	9	1	2	10	9	9	9	2002	1	1	0	1	999	0	1	1	1	0	1	2	1	94.8	1	94.8	1	47.1	3	3	1	47.1	0	85.0667	0	94.8	9	1	0	0
644	60	2	2	1	0	0	1	99	99	99	99	0	1.6	0	18	2	9	0	2002	1	1	0	1	999	0	0	0	0	0	1	2	0	199	0	199	1	186.87	1	1	0	199	0	199	1	186.867	9	1	0	0
645	43	2	2	3	1	0	3	99	99	99	99	0	8	3	13	1	9	1	2002	3	1	1	2	999	0	1	1	1	9	1	2	1	85.7333	1	85.7333	1	43.63	3	3	1	43.63	0	84.8667	0	84.8667	9	3	1	0
646	58	2	2	2	1	0	2	99	99	99	99	0	4	4	18	2	9	1	2002	2	1	1	2	999	0	1	1	1	9	1	2	1	133.733	1	133.733	1	117.2	3	5	1	117.2	0	128.433	1	117.233	9	2	1	0
647	53	2	2	2	1	0	2	99	99	99	99	0	4.5	60	64	3	9	0	2002	2	1	1	2	0	0	1	1	1	9	1	2	0	203.267	0	203.267	1	185.43	2	2	0	203.27	1	185.433	0	203.267	1	2	1	0
648	46	2	2	2	1	0	2	99	99	99	99	0	2.3	5	14	2	2	1	2002	2	1	0	1	999	0	1	1	1	0	1	2	0	196.967	0	196.967	1	193.77	3	3	1	193.77	0	196.967	0	196.967	9	2	1	0
649	64	2	2	2	0	0	2	99	99	99	99	0	4.5	0	26	9	9	0	2002	2	1	0	1	999	0	0	1	1	0	1	2	1	71.7333	1	71.7333	1	68.07	3	3	1	68.07	0	68.0667	0	71.7333	9	2	0	0
650	55	2	2	1	1	0	2	99	99	99	99	0	1.4	1	18	2	9	0	2002	2	1	0	1	999	0	0	1	1	0	1	2	1	149.967	1	149.967	1	57.9	3	3	1	57.9	0	137.6	0	149.967	9	1	1	0
651	30	1	2	2	1	0	2	99	99	99	99	0	2.5	999	999	2	2	9	2006	2	0	0	4	999	0	1	1	2	0	0	0	0	159.3	0	159.3	1	6.17	1	1	0	159.3	0	159.3	1	6.16667	9	2	1	0
652	45	2	2	1	0	0	1	99	99	99	99	0	1.7	0	27	2	2	1	2004	1	1	0	1	999	0	0	0	0	0	1	3	0	181.067	0	181.067	1	63.6	3	3	1	63.6	0	181.067	0	181.067	9	1	0	0
653	51	2	2	2	1	0	2	99	99	99	99	0	3.7	3	13	2	9	1	2002	2	1	1	2	999	0	0	1	1	9	1	2	0	198.467	0	198.467	1	128.67	3	3	1	128.67	0	137.167	0	198.467	9	2	1	0
654	47	2	2	1	1	0	2	99	99	99	99	0	0.9	35	38	2	9	1	2002	2	0	1	3	999	0	1	1	1	9	0	0	1	10.2333	1	10.2333	1	10.23	0	0	1	10.23	0	0	0	10.2333	9	1	1	0
655	50	2	2	2	1	0	2	99	99	99	99	0	4	1	11	3	9	1	2002	2	0	1	3	999	0	0	1	1	9	0	0	1	156.533	1	156.533	1	97.1	3	3	1	97.1	0	137.1	0	156.533	9	2	1	0
656	49	2	2	1	0	0	1	99	99	99	99	0	0.1	0	10	9	3	9	2003	1	0	1	3	999	0	0	0	0	9	0	0	1	26.3667	1	26.3667	1	10.13	2	2	1	22.8	1	10.1333	0	26.3667	9	1	0	0
657	48	2	2	1	0	0	1	99	99	99	99	0	2	0	15	3	9	0	2002	1	0	0	4	999	0	0	1	1	0	0	0	1	73.5	1	73.5	1	28.1	3	6	1	28.1	1	28.1	0	73.5	9	1	0	0
658	32	2	2	2	1	0	2	99	99	99	99	0	4.5	9	21	2	9	1	2002	2	1	0	1	999	0	1	1	1	0	1	2	1	78.0333	1	78.0333	1	18.2	3	3	1	18.2	0	55.7	0	78.0333	9	2	1	0
659	39	2	2	2	1	0	2	99	99	99	99	0	2.2	3	20	2	9	1	2002	2	0	0	4	999	0	0	1	1	0	1	2	1	45.2667	1	45.2667	1	33.43	3	3	1	33.43	0	33.4333	0	45.2667	9	2	1	0
660	26	2	2	2	1	0	2	99	99	99	99	1	5	16	28	2	2	1	2002	2	1	0	1	999	0	0	1	1	0	1	2	1	82.4333	1	82.4333	1	23.17	3	3	1	23.17	0	54.7333	0	82.4333	9	2	1	0
661	35	2	2	2	1	0	2	99	99	99	99	0	4.5	23	24	2	2	1	2002	2	1	0	1	999	0	1	1	1	0	1	2	1	16.7	1	16.7	1	16.17	2	2	0	16.7	1	16.1667	0	16.7	9	2	1	0
662	36	2	2	4	2	0	3	99	99	99	99	0	11	9	13	3	3	1	2003	3	0	0	4	999	0	1	1	2	0	0	0	1	9.83333	1	9.83333	1	5.97	3	3	1	5.97	0	8.46667	0	9.83333	9	4	2	0
663	39	1	2	1	1	0	2	99	99	99	99	9	1.7	1	18	2	2	0	2002	2	1	0	1	999	0	1	1	1	0	1	2	1	116.067	1	116.067	1	52	3	3	1	52	0	83.4667	0	116.067	9	1	1	0
664	35	2	2	1	1	0	2	99	99	99	99	0	1.7	1	19	3	2	1	2001	2	1	0	1	999	0	0	1	3	0	1	2	1	65.6667	1	65.6667	1	21.83	3	3	1	21.83	0	21.9	0	65.6667	9	1	1	0
665	73	2	2	2	1	0	2	99	99	99	99	0	4.5	1	15	3	3	0	2002	2	0	1	3	999	0	0	1	1	9	0	0	1	69.5667	0	69.5667	1	37.07	2	2	0	69.57	1	37.0667	0	69.5667	9	2	1	0
666	30	2	2	2	0	0	2	99	99	99	99	1	2.5	0	17	2	2	0	2003	2	1	1	2	999	0	0	1	1	9	1	2	0	188.4	0	188.4	1	185.63	3	3	1	185.63	0	188.4	0	188.4	9	2	0	0
667	33	2	2	1	1	0	2	99	99	99	99	0	1.5	2	27	3	3	1	2003	2	0	0	4	999	0	0	1	1	0	0	0	1	35.6667	1	35.6667	1	22.73	1	1	1	22.73	0	33.8	1	15.5667	9	1	1	0
668	49	2	2	1	3	0	3	99	99	99	99	0	1.8	24	36	3	3	1	2003	3	0	0	4	999	0	1	1	1	0	1	2	1	35.2667	1	35.2667	1	21.07	2	2	1	33.37	1	21.0667	0	35.2667	9	1	3	0
669	33	2	2	2	0	0	2	2	0	0	2	0	3.2	0	8	3	3	0	2011	2	0	0	4	70	1	1	1	9	0	0	0	1	30.6	1	30.6	1	1.33	2	2	1	9.73	1	1.33333	0	30.6	2	2	0	0
670	31	2	2	2	2	0	3	99	99	99	99	1	2.2	4	16	2	9	1	2003	3	1	1	2	999	0	1	1	1	9	1	2	1	59.4	1	59.4	1	42.53	3	3	1	42.53	0	54.5	0	59.4	9	2	2	0
671	57	1	2	1	0	0	1	99	99	99	99	0	1.5	0	19	9	3	0	2003	1	1	0	1	999	0	1	0	0	0	1	2	1	53.8	1	53.8	1	29.67	2	2	1	35.1	1	29.6667	0	53.8	9	1	0	0
672	41	2	2	2	3	0	3	99	99	99	99	0	4.5	14	22	2	9	1	2003	3	1	1	2	999	0	1	1	1	9	1	2	1	125.3	1	125.3	1	125.17	3	3	1	125.17	0	125.167	0	125.3	9	2	3	0
673	60	2	2	1	2	0	3	99	99	99	99	0	1.7	6	14	3	3	0	2003	3	0	1	3	999	0	1	1	1	9	0	0	1	22.9667	1	22.9667	1	18.1	3	3	1	18.1	0	21.1	0	22.9667	9	1	2	0
674	32	1	2	2	1	0	2	3	1	0	3	0	2.1	1	7	3	3	0	2012	3	0	0	4	70	1	1	1	9	0	0	0	1	16.5667	1	16.5667	1	5.27	3	7	1	5.33	1	5.26667	1	5.26667	2	3	1	0
675	64	1	2	2	3	0	3	99	99	99	99	0	2.5	16	20	3	3	1	2011	3	0	0	4	10	0	1	1	2	0	0	0	1	91.4333	1	91.4333	1	88.3	3	7	1	88.3	1	88.3	1	88.3	1	2	3	0
676	62	2	1	1	0	0	1	99	99	99	99	0	2	0	3	2	2	0	2009	1	0	0	4	999	0	0	1	1	0	0	0	1	50.7	1	50.7	1	22.4	3	3	1	22.4	0	50.0333	0	50.7	9	1	0	0
677	51	2	2	1	0	0	1	99	99	99	99	0	2	0	14	9	9	0	2003	1	1	0	1	999	0	0	0	0	0	1	2	1	61.1333	1	61.1333	1	30.67	3	3	1	30.67	0	54.1667	0	61.1333	9	1	0	0
678	45	2	1	1	0	0	1	99	99	99	99	1	0.1	0	1	2	2	0	2003	1	1	0	1	999	0	0	0	0	0	1	2	0	139.967	0	139.967	1	131.13	2	2	0	139.97	1	131.133	0	139.967	9	1	0	0
679	51	1	1	2	0	0	2	99	99	99	99	0	2.7	0	1	3	3	0	2011	2	0	1	3	20	0	1	1	1	1	0	0	0	95.4667	0	95.4667	1	29.23	1	1	0	95.47	0	95.4667	1	29.2333	1	2	0	0
680	27	1	2	1	0	0	1	99	99	99	99	0	1.8	0	12	3	3	1	2003	1	1	1	2	999	0	1	1	1	9	0	0	1	58.4333	1	58.4333	1	32.53	3	3	1	32.53	0	54.4	0	58.4333	9	1	0	0
681	33	2	2	1	1	0	2	99	99	99	99	0	1.8	1	16	3	3	1	2003	2	1	1	2	999	0	0	1	1	9	1	2	1	91.7667	1	91.7667	1	85.27	2	4	0	91.77	1	85.2667	1	85.2667	9	1	1	0
682	32	2	2	1	3	0	3	99	99	99	99	0	1.6	41	51	2	9	1	2003	3	1	0	1	999	0	1	1	1	0	1	2	1	69.2333	1	69.2333	1	38.47	3	3	1	38.47	0	54.0333	0	69.2333	9	1	3	0
683	74	2	2	2	1	0	2	99	99	99	99	0	2.3	2	10	2	2	0	2003	2	1	1	2	999	0	0	1	1	9	1	2	1	99.6333	1	99.6333	1	35.17	3	3	1	35.17	0	66.3667	0	99.6333	9	2	1	0
684	35	1	2	2	0	0	2	99	99	99	99	9	2.5	0	8	2	2	0	2003	2	1	1	2	999	0	1	1	1	9	1	2	0	195.167	0	195.167	1	186.1	3	3	1	186.1	0	195.167	0	195.167	9	2	0	0
685	37	2	1	1	0	0	1	99	99	99	99	0	0.2	0	4	3	3	0	2010	1	0	1	3	10	0	0	0	0	1	0	0	0	99.9	0	99.9	1	43.83	3	3	1	43.83	0	99.9	0	99.9	1	1	0	0
686	43	2	2	2	0	0	2	99	99	99	99	0	3.5	0	22	3	3	0	2003	2	0	0	4	999	0	0	1	1	0	0	0	1	36.9333	1	36.9333	1	10.93	3	3	1	10.93	0	35.6333	0	36.9333	9	2	0	0
687	34	2	2	2	2	0	3	99	99	99	99	0	4.5	6	20	3	3	1	2003	3	1	0	1	999	0	1	1	2	0	1	2	1	190	1	190	1	110.37	3	3	1	110.37	0	139.467	0	190	9	2	2	0
688	55	2	2	1	0	0	1	99	99	99	99	0	2	0	22	2	2	0	2003	1	1	0	1	999	0	0	1	1	0	1	2	0	194.333	0	194.333	1	62.77	2	2	0	194.33	1	62.7667	0	194.333	9	1	0	0
689	46	2	2	2	3	0	3	99	99	99	99	0	4	12	21	2	2	1	2003	3	1	0	1	999	0	1	1	1	0	1	2	1	44.3	1	44.3	1	31.9	3	3	1	31.9	0	43.7	0	44.3	9	2	3	0
690	51	2	2	2	0	0	2	99	99	99	99	0	3.5	0	12	2	3	0	2003	2	1	0	1	999	0	0	1	1	0	1	2	1	133.733	1	133.733	1	98.6	3	3	1	98.6	0	132	0	133.733	9	2	0	0
691	42	2	2	2	2	0	3	99	99	99	99	0	2.5	7	16	3	3	1	2003	3	1	0	1	999	0	1	1	1	0	1	2	1	96.2667	1	96.2667	1	57.27	3	3	1	57.27	0	96.2667	0	96.2667	9	2	2	0
692	41	1	1	1	0	0	1	99	99	99	99	0	0.8	0	2	3	3	9	2008	1	0	0	4	999	0	1	1	1	0	0	0	0	127.3	0	127.3	1	20.67	2	2	0	127.3	1	20.6667	0	127.3	9	1	0	0
693	55	2	2	1	2	0	3	99	99	99	99	0	1.8	8	20	2	2	1	2003	3	1	1	2	999	0	1	1	1	9	1	2	0	191.433	0	191.433	1	16.57	3	3	1	16.57	0	191.433	0	191.433	9	1	2	0
694	33	1	2	2	1	0	2	99	99	99	99	9	2.4	1	11	3	3	1	2003	2	0	1	3	999	0	1	1	1	9	0	0	1	129.967	1	129.967	1	97.17	3	6	1	97.17	1	97.2333	0	129.967	9	2	1	0
695	37	2	2	2	2	0	3	99	99	99	99	0	2.5	4	21	3	3	1	2003	3	1	0	1	999	0	1	1	1	0	1	2	0	193.2	0	193.2	1	99.07	3	3	1	99.07	0	193.2	0	193.2	9	2	2	0
696	39	2	2	3	3	0	3	99	99	99	99	0	5.5	12	12	3	3	1	2003	3	1	0	1	999	0	1	1	2	0	1	2	1	101.5	1	101.5	1	69.73	3	3	1	69.73	0	101.5	0	101.5	9	3	3	0
697	63	2	2	2	3	0	3	99	99	99	99	0	2.2	19	20	3	3	1	2003	3	0	1	3	999	0	1	1	1	9	0	0	1	13.7	1	13.7	1	12.6	3	3	1	12.6	0	13.6667	0	13.7	9	2	3	0
698	66	2	2	2	0	0	2	99	99	99	99	0	2.5	0	24	2	2	0	2003	2	0	0	4	999	0	0	1	1	0	0	0	1	16.7	1	16.7	1	12.97	3	3	1	12.97	0	16.7	0	16.7	9	2	0	0
699	48	2	3	5	0	0	0	99	99	99	99	1	1.8	999	999	9	2	9	2003	0	1	0	1	999	0	0	0	0	0	0	0	0	145.3	0	145.3	1	143.13	1	1	0	145.3	0	145.3	1	143.133	9	5	0	0
700	49	2	2	1	0	0	1	99	99	99	99	0	1.5	0	14	3	3	0	2003	1	0	0	4	999	0	0	1	1	0	0	0	0	192.867	0	192.867	1	60.97	3	3	1	60.97	0	192.867	0	192.867	9	1	0	0
701	42	2	2	1	0	0	1	99	99	99	99	1	2	0	13	3	3	0	2003	1	1	1	2	999	0	0	1	1	9	1	2	1	114.667	1	114.667	1	58.17	3	3	1	58.17	0	76.4333	0	114.667	9	1	0	0
702	50	2	2	2	2	0	3	99	99	99	99	0	5	6	26	3	3	0	2003	3	0	1	3	999	0	1	1	9	9	0	0	1	21.7333	1	21.7333	1	18.33	3	3	1	18.33	0	21.7	0	21.7333	9	2	2	0
703	39	1	3	5	0	0	0	99	99	99	99	0	2	999	999	3	3	9	2003	0	1	0	1	999	0	0	0	0	0	1	2	0	129.933	0	129.933	1	43	1	1	0	129.93	0	129.933	1	43	9	5	0	0
704	26	1	2	1	0	0	1	99	99	99	99	0	1.8	0	11	2	2	0	2003	1	1	0	1	999	0	1	1	1	0	1	2	1	50.1667	1	50.1667	1	49.53	1	1	1	49.53	0	0	1	44.8667	9	1	0	0
705	46	2	2	2	3	0	3	99	99	99	99	0	5	12	30	3	3	0	2003	3	0	1	3	999	0	1	1	1	9	0	0	1	98.9333	1	98.9333	1	51.3	3	3	1	51.3	0	98.9333	0	98.9333	9	2	3	0
706	54	2	2	2	1	0	2	99	99	99	99	1	2.3	2	13	2	2	1	2005	2	1	0	1	999	0	0	1	2	0	1	1	0	164.333	0	164.333	1	109.43	3	3	1	109.43	0	164.333	0	164.333	9	2	1	0
707	44	2	2	2	1	0	2	99	99	99	99	0	2.8	2	8	3	3	0	2003	2	0	1	3	999	0	0	1	1	9	0	0	1	55.6	1	55.6	1	35.17	3	3	1	35.17	0	50.9667	0	55.6	9	2	1	0
708	39	2	2	2	2	0	3	99	99	99	99	0	2.5	8	13	3	3	1	2003	3	1	0	1	999	0	1	1	1	0	1	2	1	37	1	37	1	11.9	2	2	1	16.07	1	11.9	0	37	9	2	2	0
709	42	2	2	2	3	0	3	99	99	99	99	0	3.5	10	28	3	3	9	2003	3	0	0	4	999	0	1	1	2	0	0	0	1	27.9333	1	27.9333	1	20.73	3	6	1	21.2	1	20.7333	0	27.9333	9	2	3	0
710	52	2	2	1	1	0	2	99	99	99	99	0	2	1	14	3	3	1	2003	2	1	1	2	999	0	0	1	1	9	1	2	0	189.233	0	189.233	1	132.03	3	6	1	132.03	1	132.033	0	189.233	9	1	1	0
711	33	2	2	2	0	0	2	99	99	99	99	1	3	0	29	2	2	0	2003	2	1	0	1	999	0	0	1	1	0	1	2	1	40.8	1	40.8	1	17.97	3	3	1	17.97	0	36.7667	0	40.8	9	2	0	0
712	44	1	2	2	0	0	2	99	99	99	99	0	2.5	0	19	3	3	0	2003	2	0	0	4	999	0	1	1	1	0	0	0	0	129.167	0	129.167	1	28.1	2	2	0	129.17	1	28.1	0	129.167	9	2	0	0
713	35	2	2	2	3	0	3	99	99	99	99	0	2.5	17	24	2	9	1	2003	3	1	0	1	999	0	1	1	2	0	1	2	0	191.667	0	191.667	1	88.37	3	3	1	88.37	0	191.667	0	191.667	9	2	3	0
714	35	1	2	2	1	0	2	99	99	99	99	0	2.1	1	10	3	3	0	2003	2	0	1	3	999	0	1	1	9	9	0	0	1	141.333	1	141.333	1	51.2	1	1	1	116.1	1	63.4667	1	51.2	9	2	1	0
715	68	1	2	1	0	0	1	99	99	99	99	9	1.7	0	13	2	2	0	2003	1	0	0	4	999	0	1	1	1	0	0	0	1	21	1	21	1	8.07	3	3	1	8.07	0	18.7667	0	21	9	1	0	0
716	48	2	2	3	2	0	3	99	99	99	99	0	6	8	19	9	2	1	2003	3	1	0	1	999	0	1	1	1	0	1	2	1	161.2	1	161.2	1	132.47	3	5	1	132.47	0	0	1	132.233	9	3	2	0
717	51	1	2	1	0	0	1	99	99	99	99	0	1	0	7	3	9	9	2003	1	1	0	1	999	0	1	1	1	0	1	2	1	134.533	1	134.533	1	132.73	3	3	1	132.73	0	134.5	0	134.533	9	1	0	0
718	55	2	2	1	0	0	1	99	99	99	99	0	0.7	0	11	9	2	0	2003	1	0	9	9	999	0	0	1	2	9	0	0	1	72.3	1	72.3	1	44.53	3	6	1	44.53	1	44.5333	0	72.3	9	1	0	0
719	39	2	2	3	3	0	3	99	99	99	99	0	14	16	16	9	9	9	2003	3	0	9	9	999	0	1	1	2	9	1	2	1	57.5	1	57.5	1	17.93	3	3	1	17.93	0	47.5	0	57.5	9	3	3	0
720	55	1	2	1	0	0	1	99	99	99	99	0	1.4	0	7	3	2	0	2003	1	0	1	3	999	0	1	1	1	9	0	0	1	100.667	1	100.667	1	68.13	3	6	1	68.13	1	68.1333	0	100.667	9	1	0	0
721	49	2	2	4	1	0	3	99	99	99	99	0	2.5	1	6	9	9	1	2003	3	0	1	3	999	0	1	1	2	9	0	0	1	19.5667	1	19.5667	1	19.57	0	0	1	19.57	0	0	0	19.5667	9	4	1	0
722	49	2	2	2	3	0	3	99	99	99	99	0	3	11	23	3	3	0	2003	3	0	1	3	999	0	1	1	2	9	0	0	1	62.3	1	62.3	1	27.33	3	3	1	27.33	1	43.4333	0	62.3	9	2	3	0
723	74	2	2	4	3	0	3	99	99	99	99	0	3	25	27	2	2	1	2008	3	1	0	1	999	0	1	1	2	0	1	2	0	121.167	0	121.167	1	121.17	3	6	1	121.17	1	121.167	0	121.167	9	4	3	0
724	35	2	2	1	1	0	2	99	99	99	99	1	0.7	1	9	2	2	0	2003	2	1	0	1	999	0	0	1	1	0	1	2	0	190.2	0	190.2	1	70.93	2	2	0	190.2	1	70.9333	0	190.2	9	1	1	0
725	45	1	2	1	0	0	1	99	99	99	99	0	1.5	0	4	2	2	1	2003	1	1	0	1	999	0	1	1	1	0	1	2	0	189.533	0	189.533	1	93.1	2	2	1	122.73	1	93.1	0	189.533	9	1	0	0
726	47	2	2	2	0	0	2	99	99	99	99	0	3	0	14	9	9	9	2003	2	0	0	4	999	0	0	1	2	0	0	0	1	50.9	1	50.9	1	13.37	2	2	1	43.83	1	13.3667	0	50.9	9	2	0	0
727	35	1	2	1	0	0	1	99	99	99	99	0	0.8	0	7	2	2	0	2003	1	1	0	1	999	0	1	0	0	0	1	2	0	177.967	0	177.967	1	126.13	1	1	0	177.97	0	128.233	1	126.133	9	1	0	0
728	42	1	2	2	0	0	2	99	99	99	99	0	2.1	0	13	3	3	0	2003	2	0	0	4	999	0	1	1	1	0	0	0	0	127.333	0	127.333	1	60.27	1	1	0	127.33	0	127.333	1	60.2667	9	2	0	0
729	50	2	2	2	1	0	2	99	99	99	99	0	5	2	15	2	2	1	2003	2	0	1	3	999	0	0	1	1	9	1	2	1	51.5667	1	51.5667	1	29.53	3	3	1	29.53	0	48.4333	0	51.5667	9	2	1	0
730	48	2	2	1	3	0	3	99	99	99	99	0	1	11	13	3	3	1	2008	3	0	1	3	999	0	1	1	2	1	0	0	1	66.3333	1	66.3333	1	21.67	3	5	1	21.67	0	47.3667	1	21.6667	9	1	3	0
731	55	1	2	1	1	0	2	99	99	99	99	0	2	1	10	2	2	1	2003	2	0	0	4	999	0	1	1	1	0	0	0	0	195.867	0	195.867	1	171.67	1	1	0	195.87	0	195.867	1	171.667	9	1	1	0
732	46	2	2	3	3	0	3	99	99	99	99	0	8.5	11	25	9	2	1	2003	3	1	0	1	999	0	1	1	2	0	1	2	1	140.567	1	140.567	1	133.8	3	6	1	133.8	1	133.8	0	140.567	9	3	3	0
733	76	1	3	1	0	0	1	99	99	99	99	0	1.5	999	999	2	3	0	2003	1	0	1	3	999	0	0	1	2	9	0	0	0	127.367	0	127.367	1	16.17	1	1	0	127.37	0	127.367	1	16.1667	9	1	0	0
734	45	1	2	2	2	0	3	99	99	99	99	0	2.7	6	14	2	2	1	2003	3	0	0	4	999	0	1	1	2	0	0	0	0	127.333	0	127.333	1	7.07	1	1	0	127.33	0	127.333	1	7.06667	9	2	2	0
735	59	2	2	1	0	0	1	99	99	99	99	0	1.9	0	7	3	3	0	2003	1	0	1	3	999	0	0	1	1	9	0	0	1	28.5667	1	28.5667	1	17	3	3	1	17	0	28.4667	0	28.5667	9	1	0	0
736	35	2	2	1	1	0	2	99	99	99	99	0	2	1	10	9	9	9	2003	2	1	9	9	999	0	0	1	1	9	1	2	1	39.1	1	39.1	1	34.63	3	3	1	34.63	0	38.9	0	39.1	9	1	1	0
737	32	2	2	2	2	0	3	99	99	99	99	0	3.5	8	23	3	3	1	2003	3	0	0	4	999	0	1	1	2	0	0	0	1	17.3667	1	17.3667	1	0.63	2	2	1	12.77	1	0.633333	0	17.3667	9	2	2	0
738	40	1	2	2	0	0	2	99	99	99	99	0	2.1	0	12	3	3	0	2003	2	0	0	4	999	0	1	1	1	0	0	0	1	42.4333	1	42.4333	1	42.43	0	0	1	42.43	0	0	0	42.4333	9	2	0	0
739	59	2	2	1	3	0	3	99	99	99	99	0	1.4	40	40	3	9	1	2003	3	0	0	4	999	0	1	1	2	0	0	0	1	12.5	1	12.5	1	7.2	2	2	0	12.5	1	7.2	1	11.7667	9	1	3	0
740	41	2	2	2	1	0	2	99	99	99	99	0	3.5	1	15	2	2	0	2003	2	1	0	1	999	0	0	1	1	0	1	2	1	33.6	1	33.6	1	13.5	3	5	1	13.5	0	33.1	1	13.1333	9	2	1	0
741	41	2	2	2	0	0	2	99	99	99	99	0	2.2	0	14	2	2	9	2003	2	1	0	1	999	0	0	1	1	0	1	2	1	156.567	1	156.567	1	71.53	3	6	1	71.53	1	71.5333	0	156.567	9	2	0	0
742	43	2	2	2	0	0	2	99	99	99	99	0	2.1	0	13	2	2	0	2003	2	1	0	1	999	0	0	0	0	0	1	2	0	189.233	0	189.233	1	151.3	3	3	1	151.3	0	189.233	0	189.233	9	2	0	0
743	48	2	2	2	1	0	2	99	99	99	99	0	4.7	1	21	2	2	1	2003	2	0	1	3	999	0	0	1	1	9	0	0	1	55.5667	1	55.5667	1	27.1	2	4	0	55.57	1	27.1	1	27.1	9	2	1	0
744	36	2	2	2	1	0	2	99	99	99	99	0	3	1	15	2	2	1	2003	2	0	0	4	999	0	0	1	1	0	0	0	1	28.9	1	28.9	1	22.67	1	1	0	28.9	0	22.9	1	22.6667	9	2	1	0
745	47	2	2	1	1	0	2	99	99	99	99	0	1	1	12	2	2	1	2003	2	1	0	1	999	0	0	1	1	0	1	2	1	172.233	1	172.233	1	132.17	3	3	1	132.17	0	132.167	0	172.233	9	1	1	0
746	53	2	2	2	1	0	2	99	99	99	99	0	3	2	10	3	2	1	2003	2	0	1	3	999	0	0	1	1	9	0	0	1	58.3	1	58.3	1	28.43	2	4	0	58.3	1	28.4333	1	28.4333	9	2	1	0
747	75	1	1	1	0	0	1	99	99	99	99	0	1.6	0	3	2	2	0	2008	1	1	1	2	999	0	1	0	0	9	1	2	0	130.3	0	130.3	1	16.7	1	1	0	130.3	0	75.6333	1	16.7	9	1	0	0
748	51	2	2	1	1	0	2	99	99	99	99	0	1.5	1	13	3	3	0	2003	2	0	1	3	999	0	0	1	1	9	0	0	1	97.6333	1	97.6333	1	70.2	3	3	1	70.2	0	74.9333	0	97.6333	9	1	1	0
749	61	2	2	3	0	0	2	99	99	99	99	0	8.5	0	15	9	1	0	2003	2	0	0	4	999	0	1	1	9	0	0	0	1	37.5	1	37.5	1	17.6	3	3	1	17.6	0	18.3	0	37.5	9	3	0	0
750	33	2	2	5	0	0	0	99	99	99	99	1	2.5	0	12	9	3	9	2003	0	1	0	1	999	0	0	0	0	0	0	0	1	61.9667	1	61.9667	1	35.23	2	2	0	61.97	1	35.2333	0	61.9667	9	5	0	0
751	45	2	2	1	0	0	1	99	99	99	99	0	1.5	0	10	3	3	0	2003	1	0	0	4	999	0	0	1	1	0	0	0	1	56	1	56	1	20.73	2	2	0	56	1	20.7333	0	56	9	1	0	0
752	46	2	2	2	0	0	2	99	99	99	99	0	2.7	0	15	3	3	0	2003	2	0	1	3	999	0	0	1	1	9	0	0	1	35.1	1	35.1	1	20.2	3	3	1	20.2	0	32.3667	0	35.1	9	2	0	0
753	50	2	2	2	2	0	3	99	99	99	99	0	4	9	24	2	2	0	2003	3	1	0	1	999	0	1	1	1	0	1	2	1	184.867	1	184.867	1	176.67	3	3	1	176.67	0	176.667	0	184.867	9	2	2	0
754	68	2	2	2	1	0	2	99	99	99	99	0	2.5	2	5	3	3	0	2003	2	0	1	3	999	0	0	0	0	9	1	2	1	24.2	1	24.2	1	15.27	2	2	0	24.2	1	15.2667	0	24.2	9	2	1	0
755	45	1	2	2	1	0	2	99	99	99	99	0	2.1	3	13	2	2	0	2010	2	0	0	4	70	0	1	1	2	0	0	0	1	57.2667	1	57.2667	1	27.77	2	2	1	39.43	1	27.7667	0	57.2667	2	2	1	0
756	24	1	2	1	0	0	1	99	99	99	99	0	1	0	11	2	2	1	2003	1	1	0	1	999	0	1	1	1	0	1	2	0	187.467	0	187.467	1	155.8	1	1	0	187.47	0	187.467	1	155.8	9	1	0	0
757	45	1	2	2	0	0	2	99	99	99	99	0	2.5	0	31	9	2	9	2003	2	1	0	1	999	0	1	1	1	0	1	2	0	193.667	0	193.667	1	187.13	1	1	0	193.67	0	193.667	1	187.133	9	2	0	0
758	46	1	2	1	0	0	1	99	99	99	99	0	1.7	0	2	2	2	0	2006	1	1	0	1	999	0	1	0	0	0	1	3	1	51.2333	1	51.2333	1	25.2	3	3	1	25.2	0	42.9667	0	51.2333	9	1	0	0
759	44	2	2	2	0	0	2	99	99	99	99	0	2.3	0	15	3	3	0	2003	2	0	1	3	999	0	0	1	1	9	0	0	1	68.7667	1	68.7667	1	15.5	2	2	0	68.77	1	15.5	0	68.7667	9	2	0	0
760	47	2	2	5	0	0	0	99	99	99	99	0	9.5	0	7	9	3	9	2003	0	0	1	3	999	0	0	0	0	9	0	0	1	31.0667	1	31.0667	1	14.43	2	2	0	31.07	1	14.4333	0	31.0667	9	5	0	0
761	46	2	2	3	3	0	3	99	99	99	99	0	11	34	35	2	2	1	2003	3	1	0	1	999	0	1	1	2	0	1	2	1	51.1667	1	51.1667	1	40.43	3	3	1	40.43	0	44.7	0	51.1667	9	3	3	0
762	43	2	2	2	0	0	2	99	99	99	99	0	2.3	0	8	2	2	0	2003	2	1	0	1	999	0	0	1	1	0	1	2	1	105.267	1	105.267	1	95.63	3	6	1	95.63	1	95.6333	0	105.267	9	2	0	0
763	42	2	2	1	1	0	2	99	99	99	99	0	2	3	26	3	3	1	2003	2	1	1	2	999	0	0	1	1	9	1	2	1	42.8333	1	42.8333	1	8.93	2	2	1	26.87	1	8.93333	0	42.8333	9	1	1	0
764	51	1	2	1	0	0	1	99	99	99	99	9	1.4	0	14	2	2	0	2004	1	1	0	1	999	0	1	0	0	0	1	3	0	153	0	153	1	131.37	1	1	0	153	0	153	1	131.367	9	1	0	0
765	43	2	2	3	2	0	3	99	99	99	99	1	5.5	6	9	9	2	1	2003	3	1	0	1	999	0	0	1	2	0	1	2	0	186.067	0	186.067	1	162.37	3	7	1	162.37	1	162.367	1	162.367	9	3	2	0
766	44	2	2	4	3	0	3	99	99	99	99	0	8.5	10	10	3	3	9	2004	3	0	1	3	999	0	1	1	2	1	0	0	1	19.0333	1	19.0333	1	6.73	3	5	1	6.73	0	19.0333	1	6.73333	9	4	3	0
767	31	1	2	2	2	0	3	99	99	99	99	0	3.4	4	9	3	3	0	2003	3	1	0	1	999	0	1	1	2	0	1	2	1	94.1667	1	94.1667	1	66	3	3	1	66	0	86.6333	0	94.1667	9	2	2	0
768	39	2	2	2	1	0	2	99	99	99	99	1	3.5	3	15	2	3	1	2003	2	0	1	3	999	0	0	1	9	9	0	0	1	37.4667	1	37.4667	1	33.43	3	3	1	33.43	0	33.6667	0	37.4667	9	2	1	0
769	37	1	2	1	1	0	2	99	99	99	99	0	1.2	1	10	2	2	0	2003	2	1	0	1	999	0	1	1	1	0	1	2	0	131.5	0	131.5	1	73.8	2	2	0	131.5	1	73.8	0	131.5	9	1	1	0
770	32	1	2	1	3	0	3	99	99	99	99	0	1.7	12	25	2	2	1	2003	3	1	0	1	999	0	1	1	2	0	1	2	1	65.1333	1	65.1333	1	43.93	3	3	1	43.93	0	65.1333	0	65.1333	9	1	3	0
771	29	2	2	2	3	0	3	99	99	99	99	1	4	11	21	3	3	1	2003	3	1	0	1	999	0	0	1	2	0	1	2	1	163.333	1	163.333	1	86.57	3	6	1	86.57	1	86.5667	0	163.333	9	2	3	0
772	37	2	2	3	2	0	3	99	99	99	99	0	6	6	23	2	2	0	2006	3	1	1	2	999	0	1	1	2	9	1	2	1	109.933	1	109.933	1	59.73	3	3	1	59.73	0	109.933	0	109.933	9	3	2	0
773	45	1	2	2	1	0	2	99	99	99	99	0	2.1	1	10	3	3	0	2003	2	1	0	1	999	0	1	1	1	0	1	2	0	186	0	186	1	163.03	3	3	1	163.03	0	186	0	186	9	2	1	0
774	77	1	2	1	0	0	1	99	99	99	99	0	1.3	0	2	2	2	0	2003	1	1	0	1	999	0	0	0	0	0	1	2	1	25.9	1	25.9	1	22.87	3	3	1	22.87	0	23.0667	0	25.9	9	1	0	0
775	58	2	2	2	2	0	3	99	99	99	99	0	3.5	9	18	2	2	1	2003	3	1	0	1	999	0	1	1	2	0	1	2	1	22.6667	1	22.6667	1	22.67	0	0	1	22.67	0	0	0	22.6667	9	2	2	0
776	66	2	2	4	1	0	3	99	99	99	99	0	4.5	1	16	3	3	1	2004	3	1	0	1	999	0	1	1	2	0	1	2	1	62.3	1	62.3	1	62.3	0	0	1	62.3	0	41.2	0	62.3	9	4	1	0
777	30	1	2	1	0	0	1	99	99	99	99	0	1.3	0	21	3	3	0	2003	1	0	0	4	999	0	1	1	1	0	0	0	0	185.633	0	185.633	1	119.23	1	1	0	185.63	0	185.633	1	119.233	9	1	0	0
778	38	1	2	1	0	0	1	99	99	99	99	0	1.5	0	3	2	2	0	2003	1	0	1	3	999	0	1	1	1	9	0	0	0	185.6	0	185.6	1	27.83	1	1	0	185.6	0	185.6	1	27.8333	9	1	0	0
779	46	2	2	1	1	0	2	99	99	99	99	0	2	1	16	3	3	0	2003	2	1	1	2	999	0	0	1	1	9	1	2	1	50.2	1	50.2	1	29.8	3	3	1	29.8	0	44.2	0	50.2	9	1	1	0
780	70	2	2	4	3	0	3	99	99	99	99	0	4	22	22	9	9	1	2004	3	1	0	1	999	0	0	0	0	0	1	1	1	37.0333	1	37.0333	1	12.6	2	2	1	25.17	1	12.6	0	37.0333	9	4	3	0
781	51	2	2	2	2	0	3	99	99	99	99	0	2.6	4	10	2	2	1	2003	3	1	0	1	999	0	1	1	1	0	1	2	1	168.333	1	168.333	1	121.2	3	3	1	121.2	0	130.867	0	168.333	9	2	2	0
782	54	2	2	3	2	0	3	99	99	99	99	0	8	5	13	2	2	0	2003	3	0	0	4	999	0	1	1	2	0	0	0	1	12.0667	1	12.0667	1	10.07	3	3	1	10.07	0	12.0667	0	12.0667	9	3	2	0
783	28	1	2	1	0	0	1	99	99	99	99	0	1.2	0	12	2	2	0	2003	1	1	0	1	999	0	1	1	1	0	1	2	0	185.3	0	185.3	1	163.2	1	1	0	185.3	0	185.3	1	163.2	9	1	0	0
784	35	2	2	1	0	0	1	99	99	99	99	0	2	0	5	2	2	0	2005	1	1	0	1	999	0	0	0	0	0	1	3	0	165.333	0	165.333	1	131.6	1	1	0	165.33	0	132.7	1	131.6	9	1	0	0
785	39	2	2	2	3	0	3	99	99	99	99	0	4.5	10	11	3	9	1	2003	3	0	0	4	999	0	1	1	2	0	0	0	1	62.7667	1	62.7667	1	24.03	3	6	1	24.43	1	24.0333	0	62.7667	9	2	3	0
786	50	2	2	1	1	0	2	99	99	99	99	1	2	1	16	3	3	1	2003	2	1	0	1	999	0	0	1	1	0	1	2	1	149.333	1	149.333	1	148.07	3	3	1	148.07	0	148.067	0	149.333	9	1	1	0
787	42	2	2	2	2	0	3	99	99	99	99	0	3.5	7	13	2	2	0	2003	3	1	0	1	999	0	1	1	1	0	1	2	1	123.233	1	123.233	1	51.33	3	3	1	51.33	0	122.467	0	123.233	9	2	2	0
788	29	2	2	2	1	0	2	99	99	99	99	1	3	1	8	2	2	1	2004	2	1	1	2	999	0	0	1	1	9	1	2	1	53	1	53	1	39.2	3	3	1	39.2	0	42.3667	0	53	9	2	1	0
789	44	1	2	2	0	0	2	99	99	99	99	0	2.7	0	16	3	3	1	2004	2	1	0	1	999	0	1	0	0	0	1	3	0	177.5	0	177.5	1	64.27	1	1	0	177.5	0	177.5	1	64.2667	9	2	0	0
790	50	2	2	2	1	0	2	99	99	99	99	1	2.5	3	15	2	2	1	2003	2	0	1	3	999	0	0	1	1	1	1	2	1	129.7	1	129.7	1	31.73	2	2	1	68.37	1	31.7333	0	129.7	9	2	1	0
791	30	1	2	1	0	0	1	99	99	99	99	0	0.1	0	6	3	3	9	2003	1	0	1	3	999	0	1	1	2	9	0	0	0	189.533	0	189.533	1	162.8	1	1	0	189.53	0	189.533	1	162.8	9	1	0	0
792	58	1	2	1	2	0	3	99	99	99	99	0	1.5	8	13	2	2	1	2003	3	1	0	1	999	0	1	1	1	0	1	1	1	139.367	1	139.367	1	67.07	3	3	1	67.07	0	129.9	0	139.367	9	1	2	0
793	34	2	1	1	0	0	1	99	99	99	99	1	1.8	0	6	3	3	1	2009	1	1	0	1	999	0	0	1	1	1	1	2	0	120.067	0	120.067	1	34.43	2	2	1	60.33	1	34.4333	0	120.067	9	1	0	0
794	32	2	2	1	1	0	2	99	99	99	99	0	1.8	1	18	2	2	0	2003	2	1	1	2	999	0	0	1	1	9	1	2	1	112.867	1	112.867	1	80.27	3	6	1	80.27	1	80.2667	0	112.867	9	1	1	0
795	32	2	2	2	1	0	2	2	1	0	2	1	2.3	3	21	2	2	0	2013	2	1	0	1	0	1	0	1	9	0	1	2	0	69.8	0	69.8	1	35.87	3	3	1	35.87	0	69.8	0	69.8	1	2	1	0
796	61	2	2	2	0	0	2	99	99	99	99	0	3.9	0	12	9	2	0	2005	2	0	0	4	999	0	0	1	1	0	0	0	1	48.6	1	48.6	1	25.6	3	5	1	25.6	0	48.6	1	25.6	9	2	0	0
797	41	1	2	1	0	0	1	99	99	99	99	9	1.5	0	16	3	3	0	2004	1	0	0	4	999	0	1	1	1	0	0	0	1	21.6	1	21.6	1	12.7	3	5	1	12.7	0	21.6	1	12.7333	9	1	0	0
798	52	1	1	1	0	0	1	99	99	99	99	0	1.8	0	3	2	2	1	2013	1	1	0	1	50	0	1	0	0	0	1	1	0	62.8667	0	62.8667	1	52.07	3	3	1	52.07	0	62.8667	0	62.8667	2	1	0	0
799	47	1	2	1	1	0	2	99	99	99	99	9	1.9	2	12	2	2	0	2004	2	1	0	1	999	0	1	1	1	0	1	2	1	98.7333	1	98.7333	1	49.7	2	2	1	73.47	1	49.7	0	98.7333	9	1	1	0
800	36	2	2	2	3	0	3	99	99	99	99	0	4.4	20	21	3	2	0	2004	3	1	1	2	999	0	1	1	1	9	1	2	1	14.8667	1	14.8667	1	6.77	3	3	1	6.77	0	14.8667	0	14.8667	9	2	3	0
801	55	2	2	2	2	0	3	99	99	99	99	0	3.5	5	16	3	3	1	2004	3	0	1	3	999	0	1	1	1	9	0	0	1	22.8667	1	22.8667	1	19.4	3	3	1	19.4	0	22.8667	0	22.8667	9	2	2	0
802	50	2	2	1	2	0	3	99	99	99	99	0	1.2	5	12	3	3	1	2004	3	1	0	1	999	0	1	1	2	0	1	2	1	83.7333	0	83.7333	1	26.7	3	3	1	26.7	0	71.0667	0	83.7333	9	1	2	0
803	35	2	2	2	1	0	2	99	99	99	99	1	4.2	3	6	2	2	1	2004	2	1	0	1	999	0	0	1	1	0	1	2	0	128.233	0	128.233	1	101.03	3	6	1	101.03	1	101.033	0	128.233	9	2	1	0
804	63	2	2	3	1	0	3	99	99	99	99	0	6.5	1	8	3	3	1	2004	3	0	0	4	999	0	1	1	1	0	0	0	1	21.2667	1	21.2667	1	16.97	3	3	1	16.97	0	21.2667	0	21.2667	9	3	1	0
805	33	2	2	3	1	0	3	99	99	99	99	0	10	1	17	3	3	1	2004	3	0	0	4	999	0	1	1	9	0	0	0	1	8.1	1	8.1	1	1.67	3	7	1	1.73	1	1.66667	1	1.66667	9	3	1	0
806	42	1	2	1	1	0	2	99	99	99	99	0	1.8	1	5	2	2	1	2004	2	1	0	1	999	0	1	1	1	0	1	2	0	183.8	0	183.8	1	7.93	1	1	0	183.8	0	140.767	1	7.93333	9	1	1	0
807	42	2	2	2	3	0	3	99	99	99	99	0	3	27	27	3	3	1	2004	3	0	0	4	999	0	1	1	2	0	0	0	1	13.2333	1	13.2333	1	10.07	3	3	1	10.07	0	13.2333	0	13.2333	9	2	3	0
808	38	1	2	2	0	0	2	99	99	99	99	0	2.5	0	14	3	3	0	2004	2	0	1	3	999	0	1	1	1	9	0	0	0	182.933	0	182.933	1	41.77	1	1	0	182.93	0	182.933	1	41.7667	9	2	0	0
809	40	1	2	1	1	0	2	99	99	99	99	0	1.6	1	7	9	9	1	2004	2	1	0	1	999	0	1	1	1	0	1	2	0	120.767	0	120.767	1	16.03	3	3	1	16.03	0	120.767	0	120.767	9	1	1	0
810	41	2	2	1	1	0	2	99	99	99	99	1	1	1	9	2	2	0	2004	2	1	0	1	999	0	0	1	1	0	1	2	0	183.267	0	183.267	1	132.63	3	5	1	132.63	0	183.267	1	131.667	9	1	1	0
811	44	2	2	2	3	0	3	99	99	99	99	0	3.5	17	24	3	3	1	2004	3	0	1	3	999	0	1	1	2	9	0	0	1	18.4667	1	18.4667	1	12.8	3	3	1	12.8	0	18.4667	0	18.4667	9	2	3	0
812	39	1	2	1	0	0	1	99	99	99	99	9	1.8	0	18	2	2	1	2004	1	0	1	3	999	0	1	1	1	9	0	0	1	134.367	1	134.367	1	30.47	1	1	1	48	1	98.1333	1	30.4667	9	1	0	0
813	29	2	2	2	1	0	2	99	99	99	99	1	2.5	3	44	2	2	0	2004	2	0	0	4	999	0	0	1	1	0	0	0	1	23.1	1	23.1	1	10.1	3	5	1	10.1	0	23.1	1	10.1	9	2	1	0
814	27	2	1	2	0	0	2	2	0	0	2	1	2.7	0	3	2	2	0	2012	2	0	1	3	10	1	0	1	2	1	1	2	1	60.5667	1	60.5667	1	46.63	3	3	1	46.63	0	60.5667	0	60.5667	1	2	0	0
815	55	2	2	1	3	0	3	99	99	99	99	0	1.8	6	6	2	2	1	2004	3	1	0	1	999	0	1	1	1	0	1	2	1	32.1667	1	32.1667	1	22.07	3	3	1	22.07	0	32.1667	0	32.1667	9	1	3	0
816	45	2	2	1	1	0	2	99	99	99	99	0	1.5	1	19	2	3	1	2004	2	0	0	4	999	0	0	1	1	0	0	0	1	69.0333	1	69.0333	1	38.67	1	1	0	69.03	0	41.3333	1	38.6667	9	1	1	0
817	25	2	2	2	1	0	2	99	99	99	99	1	5	1	13	3	2	1	2004	2	0	1	3	0	0	0	1	2	9	1	2	0	179.433	0	179.433	1	77.43	2	2	0	179.43	1	77.4333	1	99.4	1	2	1	0
818	43	1	2	1	0	0	1	99	99	99	99	0	1.3	0	10	2	2	1	2004	1	1	0	1	999	0	1	0	0	0	1	3	1	127.533	1	127.533	1	97.3	3	6	1	97.3	1	97.3	0	127.7	9	1	0	0
819	38	2	2	2	1	0	2	99	99	99	99	0	2.1	1	10	2	2	1	2004	2	1	0	1	999	0	0	1	1	0	1	2	0	176.2	0	176.2	1	81.53	3	3	1	81.53	0	176.2	0	176.2	9	2	1	0
820	30	2	2	2	1	0	2	99	99	99	99	1	2.5	1	6	2	2	0	2004	2	1	0	1	999	0	0	1	1	0	1	2	1	93.4667	1	93.4667	1	20.97	3	3	1	20.97	0	93.4667	0	93.4667	9	2	1	0
821	34	2	2	2	0	0	2	99	99	99	99	1	2.2	0	12	2	2	1	2004	2	1	0	1	999	0	0	1	1	0	1	2	0	181.867	0	181.867	1	24.27	2	2	1	31.1	1	24.2667	0	181.867	9	2	0	0
822	29	2	2	2	3	0	3	99	99	99	99	0	4	17	26	2	2	1	2004	3	1	0	1	999	0	1	1	1	0	1	2	1	24.5667	1	24.5667	1	13.07	3	3	1	13.07	0	24.5667	0	24.5667	9	2	3	0
823	53	2	2	2	3	0	3	99	99	99	99	0	4.5	11	34	3	3	0	2004	3	0	0	4	999	0	1	1	2	0	0	0	1	15.8667	1	15.8667	1	7.37	3	3	1	7.37	0	15.8667	0	15.8667	9	2	3	0
824	44	1	2	1	1	0	2	99	99	99	99	0	1.9	2	7	3	3	0	2004	2	0	1	3	999	0	0	0	0	9	0	0	1	43.1	1	43.1	1	39.1	3	3	1	39.1	0	40.6333	0	43.1	9	1	1	0
825	37	2	2	3	3	0	3	99	99	99	99	0	6.5	32	42	2	2	0	2004	3	1	0	1	999	0	1	1	2	0	1	2	0	181.667	0	181.667	1	139.77	3	3	1	139.77	0	181.667	0	181.667	9	3	3	0
826	50	2	1	1	0	0	1	99	99	99	99	1	0.4	0	13	2	2	0	2012	1	1	0	1	10	0	0	0	0	0	1	2	0	84.8333	0	84.8333	1	30.33	1	1	0	84.83	0	84.8333	1	30.3333	1	1	0	0
827	39	2	2	2	2	0	3	99	99	99	99	0	2.4	7	27	2	2	1	2004	3	1	0	1	999	0	1	1	2	0	1	2	0	119.4	0	119.4	1	55.2	2	2	1	86	1	55.2	0	119.4	9	2	2	0
828	46	2	1	2	0	0	2	99	99	99	99	0	3.7	0	5	2	2	0	2010	2	1	0	1	20	0	0	0	0	0	1	3	0	100.767	0	100.767	1	51.3	3	3	1	51.3	0	100.767	0	100.767	1	2	0	0
829	40	2	2	2	1	0	2	99	99	99	99	0	3	2	8	3	3	9	2004	2	0	0	4	999	0	0	1	1	0	0	0	1	22.4	1	22.4	1	6.9	3	7	1	6.9	1	6.9	1	6.9	9	2	1	0
830	32	1	3	5	0	0	0	99	99	99	99	9	1.2	999	999	9	2	9	2004	0	1	9	9	999	0	1	0	0	0	1	2	0	178.533	0	178.533	1	109.4	1	1	1	109.4	0	178.533	1	83.9667	9	5	0	0
831	39	2	2	2	1	0	2	99	99	99	99	0	2.7	3	17	2	2	0	2004	2	1	0	1	999	0	0	1	2	0	1	2	0	119.233	0	119.233	1	53.87	3	3	1	53.87	0	119.233	0	119.233	9	2	1	0
832	41	2	2	2	2	0	3	99	99	99	99	0	3.8	4	7	3	3	0	2004	3	0	0	4	999	0	1	1	2	0	1	2	1	99.0333	1	99.0333	1	51.83	3	3	1	51.83	0	94.6333	0	99.0333	9	2	2	0
833	76	2	2	2	1	0	2	99	99	99	99	0	3	3	11	2	2	0	2004	2	1	0	1	999	0	0	0	0	0	1	2	1	98.7333	1	98.7333	1	71.3	3	3	1	71.3	0	71.3	0	98.7333	9	2	1	0
834	68	2	2	3	2	0	3	99	99	99	99	0	8	6	20	3	3	0	2004	3	1	0	1	999	0	0	0	0	0	1	2	1	115.133	1	115.133	1	5.23	2	2	1	50.63	1	5.23333	1	39.6667	9	3	2	0
835	52	2	2	1	2	0	3	99	99	99	99	0	2	7	31	2	2	1	2004	3	1	0	1	999	0	1	1	2	0	1	2	0	181.067	0	181.067	1	59.1	3	3	1	59.1	0	181.067	0	181.067	9	1	2	0
836	58	2	2	2	3	0	3	99	99	99	99	0	2.2	38	39	2	2	0	2004	3	1	0	1	999	0	1	1	2	0	1	1	1	61.6333	1	61.6333	1	41.07	3	3	1	41.07	0	52	0	61.6333	9	2	3	0
837	41	2	2	1	0	0	1	99	99	99	99	0	1.2	0	5	3	3	1	2004	1	1	0	1	999	0	0	0	0	0	1	3	0	181.167	0	181.167	1	64.17	2	2	0	181.17	1	64.1667	0	181.167	9	1	0	0
838	40	1	2	2	1	0	2	99	99	99	99	9	3.3	1	25	3	3	1	2004	2	0	0	4	999	0	1	1	9	0	0	0	1	29.2	0	29.2	1	12.13	3	6	1	12.13	1	12.1333	0	29.2	9	2	1	0
839	46	1	1	1	0	0	1	99	99	99	99	0	1.6	0	12	3	2	0	2004	1	1	1	2	999	0	1	0	0	9	1	3	0	180.6	0	180.6	1	179.67	3	3	1	179.67	0	180.6	0	180.6	9	1	0	0
840	32	2	2	1	1	0	2	99	99	99	99	1	1.8	1	15	2	2	0	2004	2	1	0	1	999	0	0	1	2	0	1	2	0	125	0	125	1	23.2	1	1	0	125	1	121.467	1	23.2	9	1	1	0
841	43	2	2	4	3	0	3	99	99	99	99	0	11	29	30	3	3	1	2004	3	0	0	4	999	0	1	1	2	0	0	0	1	38.3667	1	38.3667	1	21.9	3	3	1	21.9	0	38.3667	0	38.3667	9	4	3	0
842	30	2	2	1	0	0	1	99	99	99	99	1	1.2	0	13	3	9	0	2004	1	1	0	1	999	0	0	0	0	0	1	3	0	180.633	0	180.633	1	103.17	2	2	0	180.63	1	103.167	0	180.633	9	1	0	0
843	53	1	2	1	0	0	1	99	99	99	99	9	2	0	12	3	3	0	2004	1	0	0	4	999	0	1	1	9	0	0	0	1	25.8667	1	25.8667	1	25.87	3	3	1	25.87	0	25.8667	0	25.8667	9	1	0	0
844	51	2	2	2	2	0	3	99	99	99	99	0	4	6	14	2	2	1	2004	3	1	0	1	999	0	1	1	2	0	1	2	1	151.667	1	151.667	1	131.17	3	5	1	131.17	0	131.167	1	131.167	9	2	2	0
845	36	2	2	3	3	0	3	99	99	99	99	0	5.5	11	18	3	3	1	2004	3	1	0	1	999	0	1	1	2	0	1	2	1	74.8	1	74.8	1	47.83	3	3	1	47.83	0	74.8	0	74.8	9	3	3	0
846	55	1	2	2	3	0	3	99	99	99	99	0	3	10	17	9	9	1	2004	3	0	1	3	999	0	1	1	2	9	0	0	0	180.4	0	180.4	1	18.67	3	3	1	18.67	0	180.4	0	180.4	9	2	3	0
847	39	1	2	2	0	0	2	99	99	99	99	0	2.2	0	7	2	2	1	2006	2	1	0	1	999	0	1	1	1	0	1	2	0	144.733	0	144.733	1	60.93	2	2	0	144.73	1	60.9333	0	144.733	9	2	0	0
848	53	2	2	4	2	0	3	99	99	99	99	0	6.7	7	21	3	3	1	2004	3	1	0	1	999	0	1	1	2	0	1	2	1	64.2	1	64.2	1	31.17	3	3	1	31.17	0	35.9667	0	64.2	9	4	2	0
849	47	2	2	2	2	0	3	99	99	99	99	1	3	6	9	2	3	1	2004	3	0	1	3	999	0	1	1	9	9	0	0	1	32.4	1	32.4	1	12.63	3	3	1	12.63	0	32.4	1	22.4667	9	2	2	0
850	54	2	2	1	0	0	1	99	99	99	99	1	1.2	0	4	2	2	9	2004	1	1	0	1	999	0	0	0	0	0	1	3	1	38.9333	1	38.9333	1	36.13	3	3	1	36.13	0	37	0	38.9333	9	1	0	0
851	33	2	2	2	0	0	2	99	99	99	99	1	2.5	0	21	2	9	0	2004	2	1	1	2	999	0	0	0	0	9	1	3	1	99.4667	1	99.4667	1	52.27	3	3	1	52.27	0	52.2667	0	99.4667	9	2	0	0
852	36	2	2	3	3	0	3	3	3	0	3	0	11	42	49	2	2	1	2010	3	0	0	4	70	1	1	1	2	0	0	0	1	22.1	1	22.1	1	8.87	3	6	1	8.87	1	8.86667	0	22.1	2	3	3	0
853	48	2	2	2	1	0	2	99	99	99	99	0	5	3	27	3	3	1	2004	2	1	1	2	999	0	1	1	2	9	1	2	1	59.3	1	59.3	1	29.23	3	5	1	29.23	0	29.2333	1	29.2333	9	2	1	0
854	36	2	2	2	1	0	2	99	99	99	99	0	2.8	1	18	3	3	0	2004	2	0	1	3	999	0	0	1	2	9	0	0	1	25.6	1	25.6	1	16	3	3	1	16	0	25.6	0	25.6	9	2	1	0
855	43	2	2	1	0	0	1	99	99	99	99	0	1.5	0	15	2	2	0	2004	1	0	0	4	999	0	0	1	1	0	1	2	1	102.1	1	102.1	1	53.77	3	3	1	53.77	0	102.1	0	102.1	9	1	0	0
856	30	1	2	1	1	0	2	99	99	99	99	9	1.6	1	18	9	9	9	2004	2	0	0	4	999	0	1	1	2	0	0	0	0	179.533	0	179.533	1	101.03	1	1	0	179.53	0	179.533	1	101.033	9	1	1	0
857	39	1	3	5	0	0	0	99	99	99	99	0	1.2	999	999	2	9	0	2005	0	9	9	9	999	0	0	0	0	0	0	0	0	161.367	0	161.367	1	44.37	1	1	0	161.37	0	161.367	1	44.3667	9	5	0	0
858	35	1	2	1	0	0	1	99	99	99	99	9	0.5	0	6	1	1	0	2004	1	1	0	1	999	0	1	0	0	0	1	2	0	179.467	0	179.467	1	106.17	1	1	0	179.47	0	156.533	1	106.167	9	1	0	0
859	37	2	2	4	2	0	3	99	99	99	99	0	5	7	7	3	3	1	2004	3	1	1	2	999	0	1	1	2	9	1	2	1	10.7667	1	10.7667	1	4.2	3	3	1	4.2	0	10.7667	0	10.7667	9	4	2	0
860	41	1	2	2	3	0	3	99	99	99	99	0	2.5	14	16	3	3	1	2004	3	0	1	3	999	0	1	1	2	9	0	0	1	26.3333	1	26.3333	1	24.87	3	6	1	25.2	1	24.8667	0	26.3333	9	2	3	0
861	48	2	2	2	3	0	3	99	99	99	99	0	4.2	14	25	3	3	1	2004	3	0	0	4	999	0	1	1	2	0	0	0	1	28.7667	1	28.7667	1	14.07	3	3	1	14.07	0	28.7667	0	28.7667	9	2	3	0
862	48	2	2	2	2	0	3	99	99	99	99	0	2.7	8	21	2	2	1	2004	3	1	0	1	999	0	1	1	2	0	1	2	1	162.167	1	162.167	1	124.13	3	3	1	124.13	0	141.2	0	162.167	9	2	2	0
863	65	2	2	2	1	0	2	99	99	99	99	0	2.3	3	17	2	2	0	2011	2	1	0	1	5	0	0	1	2	0	1	1	0	97.7667	0	97.7667	1	60.63	2	2	0	97.77	1	60.6333	0	97.7667	1	2	1	0
864	39	2	2	1	2	0	3	99	99	99	99	0	2	4	14	3	3	1	2004	3	1	0	1	999	0	1	1	2	0	1	2	1	136	1	136	1	89.1	3	3	1	89.1	0	111.7	0	136	9	1	2	0
865	44	2	2	2	3	0	3	99	99	99	99	0	4	30	31	3	9	1	2004	3	0	0	4	999	0	1	1	2	0	0	0	1	27.3667	1	27.3667	1	0.37	2	2	1	25.2	1	0.366667	0	27.3667	9	2	3	0
866	50	1	2	1	0	0	1	99	99	99	99	0	1	0	8	2	2	0	2004	1	0	0	4	999	0	1	1	1	0	0	0	1	111.4	1	111.4	1	54.87	3	3	1	54.87	0	111.4	0	111.4	9	1	0	0
867	71	1	2	1	0	0	1	99	99	99	99	0	0.8	0	7	2	2	9	2008	1	1	0	1	999	0	1	0	0	0	1	2	1	123.233	0	123.233	1	18.67	2	2	0	123.23	1	18.6667	0	123.233	9	1	0	0
868	48	2	2	2	1	0	2	99	99	99	99	0	3	2	23	2	2	0	2004	2	1	0	1	999	0	0	1	1	0	1	2	0	178.4	0	178.4	1	136	3	3	1	136	0	178.4	0	178.4	9	2	1	0
869	49	1	1	1	0	0	1	99	99	99	99	0	1.8	0	4	9	9	0	2006	1	0	0	4	999	0	1	1	1	0	1	2	0	159.2	0	159.2	1	55.07	1	1	0	159.2	0	159.2	1	55.0667	9	1	0	0
870	54	1	3	5	0	0	0	99	99	99	99	9	999	999	999	9	9	9	2009	0	9	9	9	999	0	9	0	9	0	9	9	0	121.7	0	121.7	1	69.6	1	1	0	121.7	0	120.667	1	69.6	9	5	0	0
871	33	1	2	2	0	0	2	99	99	99	99	0	3	0	12	2	2	1	2004	2	0	0	4	999	0	1	1	9	0	0	0	0	177.467	0	177.467	1	12.93	2	4	0	177.47	1	12.9333	1	12.9333	9	2	0	0
872	42	1	2	1	0	0	1	99	99	99	99	0	1.5	0	7	2	3	0	2004	1	1	1	2	999	0	1	0	0	9	1	3	1	115.667	1	115.667	1	103.77	3	3	1	103.77	0	115.667	0	115.667	9	1	0	0
873	36	2	3	5	0	0	0	99	99	99	99	1	4	999	999	9	2	9	2004	0	1	0	1	999	0	0	0	0	0	0	0	0	177.567	0	177.567	1	111.63	1	1	0	177.57	0	177.567	1	111.633	9	5	0	0
874	44	1	2	1	3	0	3	99	99	99	99	0	1.5	10	22	3	3	1	2004	3	1	0	1	999	0	1	1	2	0	1	2	0	177.7	0	177.7	1	119.67	3	3	1	119.67	0	177.7	0	177.7	9	1	3	0
875	66	2	2	3	2	0	3	99	99	99	99	0	5.5	6	15	3	3	1	2004	3	0	1	3	999	0	1	1	4	9	0	0	0	177.367	0	177.367	1	22.97	3	3	1	22.97	0	64.8333	0	177.367	9	3	2	0
876	53	1	1	1	0	0	1	99	99	99	99	0	1.5	0	3	3	3	1	2011	1	0	0	4	80	0	1	1	1	0	0	0	1	36.3	1	36.3	1	19.37	2	2	1	25.87	1	19.3667	0	36.3	2	1	0	0
877	33	1	3	5	0	0	0	99	99	99	99	0	0.4	999	999	9	2	9	2004	0	1	0	1	999	0	1	0	0	0	1	2	0	177.233	0	177.233	1	10.73	1	1	0	177.23	0	116.133	1	10.7333	9	5	0	0
878	44	1	2	2	0	0	2	99	99	99	99	0	2.4	0	12	3	3	1	2004	2	1	0	1	999	0	1	1	1	0	1	2	1	121.167	1	121.167	1	52.2	3	3	1	52.2	0	120.033	0	121.167	9	2	0	0
879	47	2	2	1	0	0	1	99	99	99	99	0	1.8	0	12	2	2	0	2005	1	1	0	1	999	0	0	1	1	0	1	2	0	161.833	0	161.833	1	61.1	2	2	0	161.83	1	61.1	0	161.833	9	1	0	0
880	35	2	2	2	3	0	3	99	99	99	99	0	4	2	25	3	3	1	2004	3	0	1	3	999	0	1	1	2	9	0	0	1	133.867	1	133.867	1	22.7	3	3	1	22.7	0	115.3	0	133.867	9	2	3	0
881	35	1	2	1	1	0	2	99	99	99	99	0	1.7	1	7	2	2	1	2004	2	1	0	1	999	0	1	1	1	0	1	2	0	177.1	0	177.1	1	67.13	2	2	1	145.93	1	67.1333	0	177.1	9	1	1	0
882	62	1	2	1	1	0	2	99	99	99	99	0	1.9	1	13	2	2	0	2004	2	1	0	1	999	0	1	1	1	0	1	2	1	148.8	1	148.8	1	37.1	2	2	1	118.97	1	37.1	0	148.8	9	1	1	0
883	43	2	2	2	1	0	2	99	99	99	99	1	3.2	3	9	3	3	0	2007	2	1	0	1	999	0	0	1	2	0	1	2	1	95.7667	1	95.7667	1	50.17	3	6	1	50.17	1	50.1667	0	95.7667	9	2	1	0
884	41	2	2	2	1	0	2	99	99	99	99	1	2.5	2	21	2	2	0	2004	2	1	0	1	999	0	0	1	2	0	1	2	1	84.4	1	84.4	1	39.13	3	3	1	39.13	0	63.3667	0	84.4	9	2	1	0
885	59	2	2	1	0	0	1	99	99	99	99	0	2	0	15	2	2	0	2004	1	1	0	1	999	0	0	0	0	0	1	2	1	76.4333	1	76.4333	1	73.33	3	3	1	73.33	0	73.3333	0	76.4333	9	1	0	0
886	35	1	2	2	1	0	2	99	99	99	99	0	2.2	2	34	3	3	0	2004	2	0	0	4	999	0	1	1	2	0	1	2	1	39.3667	1	39.3667	1	25.07	3	3	1	25.07	0	34.8	0	39.3667	9	2	1	0
887	43	2	1	2	0	0	2	99	99	99	99	1	2.5	0	10	3	2	1	2004	2	1	1	2	999	0	0	1	1	9	1	2	0	176.267	0	176.267	1	54.83	2	2	0	176.27	1	54.8333	0	176.267	9	2	0	0
888	39	2	2	1	0	0	1	99	99	99	99	1	0.2	0	12	2	2	0	2004	1	1	0	1	999	0	0	0	0	0	1	2	0	93.8333	0	93.8333	1	42.3	1	1	0	93.83	0	93.8333	1	42.3	9	1	0	0
889	47	2	2	2	1	0	2	99	99	99	99	0	3	1	22	3	3	0	2004	2	0	0	4	999	0	0	1	1	0	0	0	1	23.7333	1	23.7333	1	8.97	2	4	1	13.73	1	8.96667	1	8.96667	9	2	1	0
890	35	2	1	2	0	0	2	99	99	99	99	1	2.2	0	5	2	2	0	2009	2	1	0	1	999	0	0	1	1	0	1	2	0	115.133	0	115.133	1	7.97	1	1	1	81.4	1	81.4	1	7.96667	9	2	0	0
891	57	1	1	1	1	0	2	99	99	99	99	0	2	1	10	3	3	0	2004	2	0	0	4	999	0	1	1	1	0	0	0	0	176.167	0	176.167	1	159.5	1	1	0	176.17	0	176.167	1	159.5	9	1	1	0
892	44	2	2	1	0	0	1	99	99	99	99	1	1.4	0	16	2	2	0	2004	1	1	0	1	999	0	0	1	1	0	1	2	0	175.467	0	175.467	1	121.1	3	7	1	121.1	1	121.1	1	121.1	9	1	0	0
893	37	2	2	2	0	0	2	99	99	99	99	0	3.8	0	16	9	3	9	2004	2	0	9	9	999	0	0	1	3	9	0	0	1	37.6667	1	37.6667	1	21.27	3	3	1	21.27	0	37.6667	0	37.6667	9	2	0	0
894	52	2	2	2	3	0	3	99	99	99	99	0	4.5	35	37	2	2	1	2004	3	1	0	1	999	0	1	1	2	0	1	2	1	127.4	1	127.4	1	111.03	3	3	1	111.03	0	120.333	0	127.4	9	2	3	0
895	46	2	2	1	0	0	1	99	99	99	99	0	0.3	0	6	3	3	1	2004	1	1	0	1	999	0	0	0	0	0	1	2	1	160.1	1	160.1	1	133.4	3	3	1	133.4	0	133.4	0	160.1	9	1	0	0
896	52	2	2	3	1	0	3	99	99	99	99	0	5.5	3	22	2	2	1	2004	3	1	0	1	999	0	1	1	1	0	1	1	1	44.5	1	44.5	1	25.97	3	3	1	25.97	0	38.1667	1	32.3333	9	3	1	0
897	50	2	2	2	0	0	2	99	99	99	99	0	4.5	0	8	9	9	9	2004	2	1	0	1	999	0	0	1	1	0	1	2	0	176	0	176	1	143.97	3	6	1	143.97	1	143.967	0	176	9	2	0	0
898	48	1	1	2	0	0	2	99	99	99	99	0	2.3	0	3	3	3	1	2012	2	1	0	1	10	0	1	0	0	0	1	3	0	84.2	0	84.2	1	70.3	1	1	0	84.2	0	84.2	1	70.3	1	2	0	0
899	36	1	2	2	1	0	2	99	99	99	99	0	2.5	2	12	2	2	1	2004	2	1	0	1	999	0	1	1	2	0	1	2	1	94	1	94	1	69.27	3	3	1	69.27	0	94	0	94	9	2	1	0
900	50	1	2	1	2	0	3	99	99	99	99	0	1.5	5	18	3	3	1	2004	3	1	0	1	999	0	1	1	2	0	1	2	1	91.5667	1	91.5667	1	41.73	2	2	1	60.47	1	41.7333	0	91.5667	9	1	2	0
901	39	2	1	1	0	0	1	99	99	99	99	1	0.1	0	1	2	2	0	2013	1	1	1	2	40	0	0	0	0	9	1	2	0	70.1	0	70.1	1	56.77	1	1	0	70.1	0	70.1	1	56.7667	2	1	0	0
902	43	2	1	2	0	0	2	99	99	99	99	1	4.5	0	4	2	2	0	2013	2	1	0	1	40	0	0	0	0	0	1	3	0	68.8667	0	68.8667	1	50.4	1	1	1	50.4	0	68.8667	1	2.76667	2	2	0	0
903	34	2	2	3	3	0	3	99	99	99	99	0	7.8	14	25	3	3	1	2004	3	0	0	4	999	0	1	1	2	0	0	0	1	29.6667	1	29.6667	1	20.87	3	3	1	20.87	0	21.6667	0	29.6667	9	3	3	0
904	36	2	2	3	3	0	3	99	99	99	99	0	6.5	15	22	3	3	1	2004	3	0	0	4	999	0	1	1	2	0	1	2	1	53.6667	1	53.6667	1	24.67	3	3	1	24.67	0	33.9333	0	53.6667	9	3	3	0
905	43	1	2	1	1	0	2	99	99	99	99	0	0.6	1	14	2	2	1	2004	2	0	1	3	999	0	1	1	2	9	0	0	0	175.033	0	175.033	1	158.77	3	7	1	158.77	1	158.6	1	158.767	9	1	1	0
906	53	1	1	2	0	0	2	99	99	99	99	0	2.7	0	5	9	9	9	2013	2	0	0	4	83	0	1	1	1	0	0	0	0	70.8333	0	70.8333	1	66.53	1	1	1	66.53	0	70.8333	1	18.9	2	2	0	0
907	64	2	2	4	1	0	3	99	99	99	99	0	9	1	13	3	2	9	2005	3	0	1	3	999	0	1	1	2	9	0	0	0	173.033	0	173.033	1	105	2	2	0	173.03	1	105	0	173.033	9	4	1	0
908	49	1	1	2	0	0	2	99	99	99	99	0	2.2	0	4	3	3	0	2007	2	1	0	1	999	0	1	1	1	0	1	2	0	133.867	0	133.867	1	73.57	1	1	0	133.87	0	84.6	1	73.5667	9	2	0	0
909	35	2	2	1	1	0	2	99	99	99	99	1	1	3	18	2	2	1	2004	2	0	0	4	999	0	0	1	2	0	0	0	0	172.733	0	172.733	1	168.47	3	3	1	168.47	0	172.733	0	172.733	9	1	1	0
910	43	2	2	1	0	0	1	99	99	99	99	1	1	0	11	2	2	0	2004	1	1	0	1	999	0	0	0	0	0	1	2	0	174.4	0	174.4	1	71.23	1	1	0	174.4	0	174.4	1	71.2333	9	1	0	0
911	56	2	2	2	1	0	2	99	99	99	99	0	2.7	3	12	3	3	1	2004	2	1	0	1	999	0	0	1	1	0	1	2	1	63.7667	1	63.7667	1	7.33	2	4	1	41.4	1	7.33333	1	7.33333	9	2	1	0
912	31	1	2	2	0	0	2	99	99	99	99	0	2.3	0	8	3	3	9	2004	2	1	0	1	999	0	1	1	1	0	1	2	1	35.1	1	35.1	1	14.93	3	3	1	14.93	0	35.0667	0	35.1	9	2	0	0
913	45	1	2	1	0	0	1	99	99	99	99	0	2	0	4	3	3	1	2004	1	1	0	1	999	0	1	0	0	0	1	3	0	174.8	0	174.8	1	158.57	1	1	0	174.8	0	174.8	1	158.567	9	1	0	0
914	49	2	2	2	1	0	2	99	99	99	99	0	3.8	2	20	3	3	0	2004	2	1	0	1	999	0	0	1	1	1	1	2	1	104.133	1	104.133	1	66.97	2	2	1	84.77	1	66.9667	0	104.133	9	2	1	0
915	43	2	2	3	3	0	3	99	99	99	99	0	10	38	41	3	3	1	2004	3	0	1	3	999	0	1	1	2	9	0	0	1	36.8	1	36.8	1	21.23	3	3	1	21.23	0	21.2667	0	36.8	9	3	3	0
916	40	2	2	1	1	0	2	99	99	99	99	0	2	2	13	3	3	1	2004	2	1	0	1	999	0	0	1	1	0	1	2	1	162.7	1	162.7	1	34.4	2	2	1	88.67	1	34.4	0	162.7	9	1	1	0
917	35	2	1	1	0	0	1	99	99	99	99	0	1.5	0	6	3	3	0	2006	1	1	1	2	999	0	0	1	1	9	1	2	0	155.833	0	155.833	1	58.1	1	1	0	155.83	0	155.833	1	58.1	9	1	0	0
918	31	1	3	5	0	0	0	99	99	99	99	0	3	0	999	9	2	9	2013	0	1	0	1	10	0	0	0	0	1	0	0	0	72.5333	0	72.5333	1	12.6	1	1	0	72.53	0	72.5333	1	12.6	1	5	0	0
919	46	1	2	1	0	0	1	99	99	99	99	0	0.8	0	3	2	2	0	2004	1	0	0	4	999	0	1	1	4	0	0	0	1	57.7667	1	57.7667	1	55.2	1	1	1	55.2	0	55.4667	1	47.1	9	1	0	0
920	51	1	1	1	0	0	1	99	99	99	99	0	2	0	4	3	3	0	2006	1	1	0	1	999	0	1	0	0	0	1	2	1	141.7	1	141.7	1	48.77	2	2	0	141.7	1	48.7667	0	141.7	9	1	0	0
921	47	2	2	4	2	0	3	99	99	99	99	0	4	4	5	2	2	0	2005	3	1	0	1	999	0	1	1	2	0	1	2	1	41.0333	1	41.0333	1	28.03	3	3	1	28.03	0	29.4333	0	41.0333	9	4	2	0
922	49	2	2	1	0	0	1	99	99	99	99	0	0.9	0	22	2	2	0	2004	1	1	0	1	999	0	1	0	0	0	1	2	1	37.5667	1	37.5667	1	20.37	3	3	1	20.37	0	20.4	0	37.5667	9	1	0	0
923	56	1	2	1	0	0	1	99	99	99	99	0	1.3	0	8	1	2	1	2004	1	1	0	1	999	0	1	0	0	0	1	1	0	173.867	0	173.867	1	153.47	3	3	1	153.47	0	173.867	0	173.867	9	1	0	0
924	32	1	2	2	0	0	2	99	99	99	99	0	2.6	0	4	3	3	1	2004	2	0	0	4	999	0	1	1	4	0	0	0	1	29.1	1	29.1	1	21.67	3	3	1	21.67	0	21.9	0	29.1	9	2	0	0
925	58	1	2	1	1	0	2	99	99	99	99	0	0.9	2	9	2	2	0	2004	2	0	0	4	999	0	1	1	1	0	1	2	0	173.7	0	173.7	1	95.77	2	2	0	173.7	1	95.7667	0	173.7	9	1	1	0
926	58	1	2	2	1	0	2	99	99	99	99	0	2.5	1	6	2	2	1	2005	2	1	0	1	999	0	1	1	1	0	1	1	0	169.033	0	169.033	1	165.87	1	1	0	169.03	0	169.033	1	165.867	9	2	1	0
927	47	2	2	2	0	0	2	99	99	99	99	0	2.8	0	10	2	2	0	2004	2	0	0	4	999	0	0	1	1	0	0	0	0	174	0	174	1	134	3	3	1	134	0	174	0	174	9	2	0	0
928	31	1	2	2	2	0	3	99	99	99	99	0	2.5	7	18	2	2	1	2004	3	1	0	1	999	0	1	1	2	0	1	2	1	72.4333	1	72.4333	1	41.23	3	3	1	41.23	0	72.4333	0	72.4333	9	2	2	0
929	45	2	2	1	2	0	3	99	99	99	99	1	1.5	4	8	2	2	9	2004	3	1	0	1	999	0	0	1	2	0	1	2	0	173.633	0	173.633	1	146.77	2	2	1	165.2	1	146.767	0	173.633	9	1	2	0
930	48	2	2	2	1	0	2	99	99	99	99	0	3	2	12	3	3	1	2004	2	0	0	4	999	0	0	1	2	0	0	0	1	33.8333	1	33.8333	1	23.53	3	3	1	23.53	0	23.9	0	33.8333	9	2	1	0
931	55	2	2	1	0	0	1	99	99	99	99	0	1.5	0	13	3	3	0	2004	1	1	1	2	999	0	0	0	0	9	1	2	1	68	1	68	1	43.27	3	3	1	43.27	1	51.9333	0	68	9	1	0	0
932	42	2	2	1	1	0	2	99	99	99	99	1	1.7	1	22	3	3	1	2004	2	1	0	1	999	0	0	1	1	0	1	2	1	113.567	1	113.567	1	34.6	2	2	1	77.93	1	34.6	0	113.567	9	1	1	0
933	41	2	1	2	0	0	2	99	99	99	99	1	2.5	0	4	2	2	0	2013	2	1	0	1	20	0	0	0	0	0	1	3	0	70.2333	0	70.2333	1	68.87	2	4	0	70.23	1	69.2333	1	68.8667	1	2	0	0
934	56	2	2	2	0	0	2	99	99	99	99	0	3.5	0	10	9	2	0	2004	2	1	1	2	999	0	0	1	1	9	1	2	0	112.2	0	112.2	1	45.53	3	3	1	45.53	0	112.2	0	112.2	9	2	0	0
935	29	2	2	4	0	0	3	99	99	99	99	0	10	0	13	3	3	9	2005	3	9	9	9	999	0	1	1	1	9	9	9	1	39.7667	1	39.7667	1	9.1	3	3	1	9.1	0	28.4	0	39.7667	9	4	0	0
936	57	2	2	1	2	0	3	99	99	99	99	0	1.2	6	13	3	3	1	2004	3	0	1	3	999	0	1	1	2	9	0	0	1	14.1	1	14.1	1	13.3	3	3	1	13.3	0	14.1	0	14.1	9	1	2	0
937	46	1	1	2	0	0	2	99	99	99	99	0	3.5	0	7	3	3	0	2010	2	1	0	1	40	0	1	1	1	0	1	2	0	89.2333	0	89.2333	1	75.57	3	3	1	75.57	0	89.2333	1	81.9	2	2	0	0
938	53	1	2	1	2	0	3	99	99	99	99	0	0.5	8	9	2	2	1	2008	3	1	0	1	999	0	1	1	2	0	1	1	1	74.3333	1	74.3333	1	54.57	3	3	1	54.57	0	0	0	74.3333	9	1	2	0
939	26	1	3	5	0	0	0	99	99	99	99	0	1.5	999	999	9	2	9	2004	0	1	0	1	999	0	1	0	0	0	1	2	0	172.833	0	172.833	1	150.27	1	1	0	172.83	0	172.833	1	150.267	9	5	0	0
940	39	2	2	2	2	0	3	99	99	99	99	0	4.5	8	9	2	3	0	2004	3	1	0	1	999	0	1	1	2	0	1	2	1	108.933	1	108.933	1	47.83	3	3	1	47.83	0	47.8333	0	108.933	9	2	2	0
941	47	2	2	2	1	0	2	99	99	99	99	0	4.8	2	9	2	2	0	2008	2	1	0	1	999	0	0	1	2	0	1	2	1	60.8667	1	60.8667	1	34.77	3	3	1	34.77	0	60.8667	0	60.8667	9	2	1	0
942	35	1	2	2	1	0	2	99	99	99	99	0	2.5	3	39	3	3	0	2004	2	1	0	1	999	0	1	1	2	0	1	2	0	173.067	0	173.067	1	160.07	1	1	0	173.07	0	173.067	1	160.067	9	2	1	0
943	36	2	2	2	2	0	3	99	99	99	99	0	5	8	13	2	2	1	2004	3	0	0	4	999	0	1	1	2	0	1	2	1	87.9333	1	87.9333	1	37	3	5	1	37	0	87.9333	1	36.7667	9	2	2	0
944	51	2	2	2	0	0	2	99	99	99	99	0	3	0	14	3	2	0	2004	2	0	0	4	999	0	0	1	1	0	0	0	1	126.4	1	126.4	1	49.57	2	4	0	126.4	1	49.5667	1	49.5667	9	2	0	0
945	56	2	2	2	1	0	2	99	99	99	99	0	3.2	3	22	3	3	1	2008	2	0	0	4	999	0	0	1	2	0	0	0	1	25.3333	1	25.3333	1	12.17	3	6	1	12.17	1	12.1667	0	25.3333	9	2	1	0
946	40	2	2	3	3	0	3	99	99	99	99	0	5.3	10	17	2	2	1	2005	3	1	0	1	999	0	1	1	2	0	1	2	1	57.8	1	57.8	1	28	3	3	1	28	0	30.2667	0	57.8	9	3	3	0
947	46	1	2	4	2	0	3	4	2	0	3	0	3	4	26	3	3	1	2010	3	0	1	3	20	1	1	1	1	1	0	0	1	26.4	1	26.4	1	22.43	3	5	1	22.43	0	0	1	22.4333	1	4	2	0
948	42	2	2	1	0	0	1	99	99	99	99	1	0.5	0	1	2	3	1	2005	1	0	0	4	999	0	0	1	1	0	0	0	0	172.667	0	172.667	1	42.07	1	1	0	172.67	0	172.667	1	42.0667	9	1	0	0
949	40	2	2	3	3	0	3	99	99	99	99	0	5.5	11	20	3	3	1	2004	3	1	0	1	999	0	1	1	2	0	1	2	1	57.1667	1	57.1667	1	15.77	3	3	1	15.77	0	30.5	0	57.1667	9	3	3	0
950	36	2	2	2	1	0	2	99	99	99	99	0	2.2	1	8	2	1	0	2005	2	1	0	1	999	0	0	0	0	0	1	3	0	170.133	0	170.133	1	118.3	2	4	0	170.13	1	118.3	1	118.3	9	2	1	0
951	43	1	2	2	2	0	3	99	99	99	99	0	2.2	7	17	9	9	1	2004	3	0	1	3	999	0	1	1	2	9	1	2	0	172.233	0	172.233	1	29.73	1	1	0	172.23	0	29.7333	1	29.7333	9	2	2	0
952	48	2	2	3	3	0	3	99	99	99	99	0	5.2	20	31	3	3	1	2005	3	1	0	1	999	0	1	1	2	0	1	2	1	49.4333	1	49.4333	1	36.03	3	7	1	36.53	1	36.1	1	36.0333	9	3	3	0
953	47	2	2	1	3	0	3	3	3	0	3	0	1.2	17	28	3	3	1	2012	3	0	0	4	30	1	1	1	9	0	0	0	1	8.93333	1	8.93333	1	3.77	3	3	1	3.77	0	3.76667	0	8.93333	2	3	3	0
954	49	1	1	2	0	0	2	99	99	99	99	0	2.1	0	4	3	3	1	2005	2	0	0	4	999	0	1	1	1	0	0	0	1	76.8333	1	76.8333	1	48.57	3	6	1	48.83	1	48.5667	0	76.8333	9	2	0	0
955	44	1	1	1	0	0	1	99	99	99	99	0	0.7	0	3	9	9	0	2005	1	1	0	1	999	0	1	0	0	0	1	2	0	172.567	0	172.567	1	157.23	1	1	1	157.23	0	172.567	1	96.0333	9	1	0	0
956	53	2	2	3	1	0	3	99	99	99	99	0	7.5	3	19	3	3	1	2005	3	0	0	4	999	0	1	1	2	0	0	0	1	22.5667	1	22.5667	1	16.67	3	3	1	16.67	0	22.5667	0	22.5667	9	3	1	0
957	43	2	2	3	3	0	3	99	99	99	99	0	6	14	15	3	3	1	2005	3	1	0	1	999	0	1	1	2	0	1	2	1	44.5667	1	44.5667	1	32.17	3	3	1	32.17	0	44.5667	0	44.5667	9	3	3	0
958	49	2	2	2	1	0	2	99	99	99	99	0	3.4	1	22	3	3	0	2005	2	1	0	1	999	0	0	1	2	0	1	2	1	72.5333	1	72.5333	1	25.33	3	3	1	25.33	0	0	0	72.5667	9	2	1	0
959	36	1	2	1	2	0	3	99	99	99	99	0	1.8	4	15	2	2	1	2005	3	1	0	1	999	0	1	1	2	0	1	2	0	172.8	0	172.8	1	133.43	3	3	1	133.43	0	172.8	0	172.8	9	1	2	0
960	48	2	2	4	0	0	3	99	99	99	99	0	4.7	0	10	2	3	1	2005	3	1	0	1	999	0	1	1	2	0	1	2	1	36.4333	1	36.4333	1	26.8	3	3	1	26.8	0	36.4333	0	36.4333	9	4	0	0
961	35	2	2	3	3	0	3	99	99	99	99	0	6.3	17	33	2	2	1	2005	3	1	0	1	999	0	1	1	1	0	1	2	1	28.4	1	28.4	1	17.17	3	3	1	17.17	0	24.8667	0	28.4	9	3	3	0
962	42	1	2	2	0	0	2	99	99	99	99	0	3	0	12	2	2	1	2005	2	1	1	2	999	0	1	1	1	9	1	2	0	175	0	175	1	170.57	3	3	1	170.57	0	175	0	175	9	2	0	0
963	49	2	2	2	3	0	3	99	99	99	99	0	3.5	11	17	2	2	1	2005	3	1	0	1	999	0	1	1	2	0	1	2	1	118.733	1	118.733	1	66.87	3	3	1	66.87	0	115.467	0	118.733	9	2	3	0
964	62	2	2	3	3	0	3	99	99	99	99	0	7.5	39	39	2	2	1	2005	3	1	0	1	999	0	1	1	2	0	1	1	1	55.2333	1	55.2333	1	34.57	3	6	1	34.57	1	34.5667	0	55.2667	9	3	3	0
965	49	1	2	1	1	0	2	99	99	99	99	0	1.7	2	20	2	2	0	2005	2	1	0	1	999	0	1	1	2	0	1	2	0	172.3	0	172.3	1	150.03	3	3	1	150.03	0	172.3	0	172.3	9	1	1	0
966	44	2	2	2	0	0	2	99	99	99	99	1	4.5	0	19	2	2	0	2005	2	1	0	1	999	0	0	0	0	0	1	3	1	158.2	1	158.2	1	59.23	2	2	1	79.13	1	59.2333	0	158.2	9	2	0	0
967	72	1	2	2	1	0	2	2	1	0	2	0	3	2	11	2	2	0	2009	2	1	0	1	999	1	1	1	9	1	1	1	0	115.033	0	115.033	1	28.47	3	3	1	28.47	0	114.067	0	115.033	9	2	1	0
968	31	2	2	3	3	0	3	99	99	99	99	0	7	26	34	2	2	1	2005	3	1	1	2	999	0	1	1	2	9	1	2	1	94.8333	1	94.8333	1	35.77	2	2	1	42.3	1	35.7667	0	94.8333	9	3	3	0
969	31	2	2	3	0	0	2	99	99	99	99	1	8	0	3	9	9	0	2005	2	0	0	4	999	0	0	1	1	0	0	0	1	8.06667	1	8.06667	1	6.03	3	3	1	6.03	0	6.03333	0	8.06667	9	3	0	0
970	45	2	2	1	3	0	3	99	99	99	99	0	1.5	15	24	9	9	1	2005	3	1	0	1	999	0	1	1	2	0	1	2	1	68.9	1	68.9	1	65.67	3	3	1	65.67	0	65.6667	0	68.9	9	1	3	0
971	33	2	2	1	1	0	2	99	99	99	99	0	0.7	2	13	3	3	0	2005	2	0	1	3	999	0	0	1	2	9	0	0	0	172.267	0	172.267	1	11.93	2	2	0	172.27	1	11.9333	0	172.267	9	1	1	0
972	47	2	2	2	2	0	3	99	99	99	99	0	3.1	5	14	3	2	1	2005	3	0	0	4	999	0	1	1	2	0	0	0	1	34.6	1	34.6	1	28.17	3	3	1	28.17	0	28.7333	0	34.6	9	2	2	0
973	38	2	2	2	1	0	2	99	99	99	99	0	3.5	3	16	3	3	1	2005	2	1	0	1	999	0	0	1	1	0	1	2	1	25.4333	1	25.4333	1	18.73	3	3	1	18.73	0	0	0	25.4667	9	2	1	0
974	50	1	2	1	2	0	3	99	99	99	99	0	1.6	6	11	2	2	1	2005	3	0	0	4	999	0	1	1	2	0	1	2	0	171.733	0	171.733	1	128.63	3	5	1	128.63	0	171.733	1	128.633	9	1	2	0
975	40	1	2	1	0	0	1	99	99	99	99	0	1.2	0	2	2	2	0	2005	1	1	0	1	999	0	1	0	0	0	1	2	1	118.433	1	118.433	1	50.13	3	3	1	50.13	0	110.367	0	118.433	9	1	0	0
976	27	1	2	1	0	0	1	99	99	99	99	0	1.3	0	8	2	2	0	2005	1	1	0	1	999	0	1	0	0	0	1	3	0	170.867	0	170.867	1	105.5	2	4	0	170.87	1	105.5	1	105.5	9	1	0	0
977	51	2	2	3	1	0	3	99	99	99	99	0	5.8	2	8	2	2	0	2010	3	1	0	1	999	1	1	1	9	0	1	2	0	106.567	0	106.567	1	31.03	3	3	1	31.03	0	106.567	0	106.567	9	99	99	99
978	39	2	2	1	2	0	3	99	99	99	99	0	1.8	7	34	3	3	0	2005	3	1	1	2	999	0	1	1	2	9	1	2	1	168.367	1	168.367	1	42.5	3	3	1	42.5	0	108.667	0	168.367	9	1	2	0
979	32	2	2	4	3	0	3	99	99	99	99	0	9	18	28	2	3	1	2005	3	0	0	4	999	0	1	1	9	0	0	0	1	5.03333	1	5.03333	1	0.83	3	3	1	0.83	0	0.833333	0	5.03333	9	4	3	0
980	47	2	2	4	2	0	3	99	99	99	99	0	5	0	14	9	9	9	2005	3	0	9	9	999	0	1	1	2	9	0	0	1	13.6	1	13.6	1	4.9	3	3	1	4.9	0	4.9	0	13.6	9	4	2	0
981	55	2	1	2	0	0	2	99	99	99	99	0	3	0	3	2	3	1	2005	2	0	0	4	999	0	0	1	1	0	0	0	1	41.7	1	41.7	1	16.67	2	2	1	33.9	1	16.6667	0	41.7	9	2	0	0
982	44	2	2	2	0	0	2	99	99	99	99	0	2.9	0	16	3	3	0	2005	2	0	1	3	999	0	0	1	1	9	0	0	1	52.2667	1	52.2667	1	27.6	3	6	1	27.6	1	27.7	0	52.2667	9	2	0	0
983	32	2	1	3	0	0	2	3	0	0	2	0	9.5	0	2	2	2	0	2009	2	1	1	2	0	1	1	1	3	1	1	2	0	117.033	0	117.033	1	30.5	3	3	1	30.5	0	116.133	0	117.033	1	3	0	0
984	42	1	2	1	1	0	2	99	99	99	99	0	1.5	2	16	2	2	0	2005	2	1	0	1	999	0	1	1	2	0	1	2	1	167.567	1	167.567	1	44.87	3	3	1	44.87	0	108.3	0	167.567	9	1	1	0
985	47	2	2	2	2	0	3	99	99	99	99	0	4.5	7	20	2	2	1	2005	3	0	1	3	999	0	1	1	2	9	0	0	1	64.4667	1	64.4667	1	18.1	3	3	1	18.1	0	0	0	64.5	9	2	2	0
986	58	2	2	4	3	0	3	99	99	99	99	0	4.5	7	9	3	3	1	2005	3	0	0	4	999	0	1	1	2	0	0	0	1	28.1667	1	28.1667	1	13.23	3	3	1	13.23	0	0	0	28.2	9	4	3	0
987	50	1	1	1	0	0	1	99	99	99	99	0	2	0	3	2	2	1	2010	1	1	0	1	70	0	1	1	1	0	1	2	0	105.467	0	105.467	1	31	2	2	0	105.47	1	31	0	105.467	2	1	0	0
988	28	2	2	2	0	0	2	99	99	99	99	0	3.8	0	13	3	3	0	2005	2	0	0	4	999	0	0	1	1	0	0	0	0	170.733	0	170.733	1	166.5	2	2	0	170.73	1	166.5	0	170.733	9	2	0	0
989	40	1	2	2	0	0	2	99	99	99	99	0	3.5	0	18	2	2	0	2005	2	1	0	1	999	0	1	1	1	0	1	2	1	128.2	1	128.2	1	75.5	3	3	1	75.5	1	93.4333	0	128.2	9	2	0	0
990	27	2	2	3	1	0	3	99	99	99	99	1	7	3	14	2	2	1	2005	3	1	0	1	999	0	0	1	2	0	1	2	1	55.0333	1	55.0333	1	25	3	7	1	25.57	1	25	1	25	9	3	1	0
991	45	1	1	1	0	0	1	99	99	99	99	0	0.9	0	1	3	3	0	2010	1	0	0	4	30	0	1	1	1	0	0	0	0	99.2	0	99.2	1	84.9	1	1	0	99.2	0	99.2	1	84.9	2	1	0	0
992	38	1	2	1	1	0	2	3	3	0	3	0	0.2	2	18	3	3	1	2011	3	0	0	4	50	1	1	1	9	0	0	0	1	20.3	1	20.3	1	20.3	0	0	1	20.3	0	0	0	20.3	2	3	3	0
993	55	1	2	1	0	0	1	99	99	99	99	0	1.5	0	18	2	2	0	2005	1	1	0	1	999	0	1	0	0	0	1	2	0	170.367	0	170.367	1	109.37	3	6	1	109.37	1	109.367	0	170.367	9	1	0	0
994	47	1	2	1	0	0	1	99	99	99	99	0	1.2	0	5	2	2	0	2005	1	1	0	1	999	0	1	0	0	0	1	3	0	170.267	0	170.267	1	62.6	3	3	1	62.6	0	170.267	0	170.267	9	1	0	0
995	61	2	2	1	3	0	3	99	99	99	99	0	2	11	33	2	2	1	2005	3	0	1	3	999	0	1	1	2	9	0	0	1	21.8667	1	21.8667	1	16.27	3	3	1	16.27	0	16.2667	0	21.8667	9	1	3	0
996	65	2	2	4	3	0	3	99	99	99	99	0	1.4	13	13	9	9	9	2005	3	0	1	3	999	0	1	1	9	9	0	0	1	9.8	1	9.8	1	5.3	3	3	1	5.3	0	9.8	0	9.8	9	4	3	0
997	30	2	2	2	2	0	3	99	99	99	99	0	3	4	22	3	3	0	2005	3	0	1	3	999	0	1	1	2	9	0	0	1	36.4333	1	36.4333	1	15.53	2	2	1	19.17	1	15.5333	0	36.4333	9	2	2	0
998	35	2	2	1	0	0	1	99	99	99	99	1	0.5	0	5	9	2	0	2005	1	1	0	1	999	0	0	0	0	0	1	2	0	169.7	0	169.7	1	56.03	2	2	0	169.7	1	56.0333	0	169.7	9	1	0	0
999	48	2	1	2	0	0	2	99	99	99	99	0	2.5	0	3	3	2	0	2007	2	1	0	1	999	0	0	0	0	0	1	3	1	135.2	1	135.2	1	113.13	3	3	1	113.13	0	113.433	0	135.2	9	2	0	0
1000	58	1	2	2	0	0	2	99	99	99	99	0	3	0	9	3	2	1	2005	2	0	0	4	999	0	0	1	1	0	0	0	1	35.1333	1	35.1333	1	21.47	3	3	1	21.47	0	0	0	35.1667	9	2	0	0
1001	42	2	2	4	1	0	3	99	99	99	99	0	6	3	12	3	3	0	2005	3	0	1	3	999	0	1	1	9	9	0	0	1	88.5	1	88.5	1	30.4	3	3	1	30.4	0	80.2667	0	88.5	9	4	1	0
1002	43	2	2	2	0	0	2	99	99	99	99	1	3	0	13	1	1	0	2005	2	1	0	1	999	0	0	1	1	0	1	2	0	169.9	0	169.9	1	136.17	3	6	1	136.17	1	136.167	0	169.9	9	2	0	0
1003	55	1	2	2	1	0	2	99	99	99	99	0	4	2	6	2	2	1	2005	2	1	0	1	999	0	1	1	2	0	1	1	1	151.4	1	151.4	1	100.13	3	3	1	100.13	0	107.5	0	151.4	9	2	1	0
1004	48	2	2	4	1	0	3	99	99	99	99	0	0	999	999	9	9	9	2005	3	0	0	4	999	0	0	1	9	0	0	0	1	13.8333	1	13.8333	1	3.93	3	6	1	3.93	1	3.93333	0	13.8333	9	4	1	0
1005	51	2	2	2	3	0	3	99	99	99	99	0	4.8	18	24	3	3	1	2005	3	0	0	4	999	0	1	1	2	0	0	0	1	39.7	1	39.7	1	31.57	3	3	1	31.57	0	0	0	39.7333	9	2	3	0
1006	45	1	2	2	0	0	2	99	99	99	99	0	2.8	0	8	3	2	0	2005	2	1	0	1	999	0	1	1	1	0	1	2	1	43.1	1	43.1	1	30.53	3	3	1	30.53	0	43.1	0	43.1	9	2	0	0
1007	57	2	2	2	2	0	3	99	99	99	99	0	3	4	27	2	2	1	2005	3	1	0	1	999	0	1	1	2	0	1	1	0	170.2	0	170.2	1	138.83	3	3	1	138.83	0	170.2	0	170.2	9	2	2	0
1008	68	2	2	3	2	0	3	99	99	99	99	1	7.5	4	7	3	3	1	2005	3	1	0	1	999	0	1	1	2	0	1	1	0	169.6	0	169.6	1	99.53	3	3	1	99.53	0	169.6	0	169.6	9	3	2	0
1009	66	2	2	1	0	0	1	99	99	99	99	0	1.1	0	2	2	2	1	2005	1	0	0	4	999	0	0	1	1	0	0	0	1	75.1333	1	75.1333	1	41.5	2	2	1	70.13	1	41.5	0	75.1667	9	1	0	0
1010	40	2	2	3	2	0	3	99	99	99	99	0	6	4	14	3	3	0	2005	3	0	0	4	999	0	1	1	2	0	1	2	1	78.3333	1	78.3333	1	56.57	3	3	1	56.57	0	56.5667	0	78.3333	9	3	2	0
1011	40	2	2	1	2	0	3	99	99	99	99	1	1	4	24	2	2	1	2005	3	1	1	2	999	0	0	1	2	9	1	3	1	61.4	1	61.4	1	43.6	1	1	1	43.6	0	54.3	1	38.1333	9	1	2	0
1012	33	2	2	2	0	0	2	99	99	99	99	0	4.5	0	4	3	2	1	2005	2	1	0	1	999	0	0	1	9	0	1	2	0	169.033	0	169.033	1	12.43	1	1	0	169.03	0	78.4667	1	12.4333	9	2	0	0
1013	45	1	2	1	0	0	1	99	99	99	99	0	2	0	9	3	3	0	2005	1	1	1	2	999	0	1	0	0	9	1	3	1	138.933	1	138.933	1	96.4	3	3	1	96.4	0	0	0	138.933	9	1	0	0
1014	34	2	2	2	1	0	2	99	99	99	99	0	2.5	1	10	9	9	1	2004	2	0	0	4	999	0	0	1	1	0	0	0	1	41.7333	1	41.7333	1	9.93	2	4	1	30.83	1	9.93333	1	9.93333	9	2	1	0
1015	42	1	2	1	0	0	1	99	99	99	99	0	0.1	0	7	2	3	0	2005	1	0	1	3	999	0	1	1	4	9	0	0	0	168.7	0	168.7	1	153.67	1	1	0	168.7	0	168.7	1	153.667	9	1	0	0
1016	52	1	2	1	0	0	1	99	99	99	99	0	1.5	0	5	2	2	0	2005	1	0	1	3	999	0	1	1	1	9	1	2	1	136.3	1	136.3	1	61.67	3	6	1	61.67	1	62.0333	0	136.3	9	1	0	0
1017	48	2	2	2	3	0	3	99	99	99	99	0	2.3	13	29	2	2	1	2005	3	1	0	1	999	0	1	1	2	0	1	2	0	168.967	0	168.967	1	132	3	3	1	132	0	168.967	0	168.967	9	2	3	0
1018	37	2	2	3	3	0	3	99	99	99	99	1	6	12	16	3	3	1	2007	3	1	1	2	999	0	1	1	2	9	1	2	0	142.233	0	142.233	1	43.83	3	3	1	43.83	0	142.233	0	142.233	9	3	3	0
1019	53	2	2	2	3	0	3	99	99	99	99	0	3.2	14	19	2	1	0	2005	3	1	0	1	999	0	1	1	2	0	1	2	1	75.4	1	75.4	1	62.8	3	3	1	62.8	0	0	0	75.4333	9	2	3	0
1020	58	1	2	1	0	0	1	99	99	99	99	0	1.5	0	6	2	2	1	2005	1	1	0	1	999	0	1	0	0	0	1	2	0	168.233	0	168.233	1	30.33	2	2	1	98.17	1	30.3333	0	168.233	9	1	0	0
1021	40	2	2	2	0	0	2	99	99	99	99	0	2.2	0	16	2	2	0	2005	2	0	1	3	999	0	0	1	1	9	1	2	1	25.7667	1	25.7667	1	13.33	3	7	1	13.33	1	13.3333	1	13.3333	9	2	0	0
1022	65	2	2	2	0	0	2	99	99	99	99	0	2.3	0	16	2	2	0	2005	2	0	0	4	999	0	0	1	1	0	0	0	1	90.3667	1	90.3667	1	41.27	3	3	1	41.27	0	0	0	90.4	9	2	0	0
1023	56	1	2	2	1	0	2	99	99	99	99	0	2.8	1	18	3	3	0	2006	2	0	0	4	999	0	1	1	2	0	0	0	1	38.5667	1	38.5667	1	22.43	3	6	1	22.43	1	23.1	0	38.5667	9	2	1	0
1024	31	2	2	3	3	0	3	99	99	99	99	0	10	28	30	3	3	1	2005	3	1	0	1	999	0	1	1	2	0	1	2	1	29.6	1	29.6	1	18.4	3	3	1	18.4	0	29.6	0	29.6	9	3	3	0
1025	51	1	3	1	0	0	1	99	99	99	99	0	0.3	0	999	1	1	0	2012	1	1	0	1	999	0	1	0	0	0	1	2	0	87.0667	0	87.0667	1	66.83	1	1	0	87.07	0	87.0667	1	66.8333	9	1	0	0
1026	55	2	2	3	0	0	2	99	99	99	99	0	5.5	0	15	9	9	0	2005	2	0	0	4	999	0	1	1	1	0	0	0	1	21.0333	1	21.0333	1	7.23	3	3	1	7.23	0	0	0	21.0667	9	3	0	0
1027	63	2	2	5	2	0	3	99	99	99	99	0	2	8	25	2	3	0	2005	3	1	0	1	999	0	1	1	2	0	1	2	1	134.767	1	134.767	1	123.17	3	3	1	123.17	0	131.367	0	134.767	9	5	2	0
1028	78	1	2	1	0	0	1	99	99	99	99	0	0.8	0	4	2	2	1	2005	1	1	0	1	999	0	1	0	0	0	1	2	0	168.333	0	168.333	1	78.5	1	1	0	168.33	0	119.733	1	78.5	9	1	0	0
1029	38	2	2	2	3	0	3	99	99	99	99	0	4	12	20	2	2	1	2005	3	1	0	1	999	0	1	1	2	0	1	2	0	168.233	0	168.233	1	90.93	3	3	1	90.93	0	168.233	0	168.233	9	2	3	0
1030	36	1	1	5	0	0	0	99	99	99	99	0	2	0	9	1	1	0	2005	0	1	0	1	999	0	1	0	0	0	0	0	0	168.233	0	168.233	1	129	1	1	0	168.23	0	168.233	1	129	9	5	0	0
1031	47	2	2	2	3	0	3	99	99	99	99	0	5	30	31	3	3	1	2007	3	0	1	3	999	0	1	1	2	9	1	2	1	37.2333	1	37.2333	1	15.43	3	3	1	15.43	0	15.4333	0	37.2333	9	2	3	0
1032	40	2	2	1	0	0	1	99	99	99	99	1	0.5	0	9	3	3	0	2005	1	0	1	3	999	0	0	1	4	1	0	0	1	53.1	1	53.1	1	31.53	2	2	1	42.07	1	31.5333	0	53.1	9	1	0	0
1033	40	1	2	5	0	0	0	99	99	99	99	0	0	0	4	9	9	9	2005	0	1	0	1	999	0	1	0	0	0	1	2	1	142.7	0	142.7	1	142.1	1	1	0	142.7	0	142.333	1	142.1	9	5	0	0
1034	49	2	2	2	1	0	2	99	99	99	99	0	3	2	54	2	3	0	2005	2	0	1	3	999	0	0	1	2	9	0	0	1	157.933	1	157.933	1	56.57	2	2	1	84.67	1	56.5667	1	80.2	9	2	1	0
1035	38	1	2	2	0	0	2	99	99	99	99	0	2.2	0	7	2	1	0	2005	2	1	0	1	999	0	1	0	0	0	0	0	1	131.633	1	131.633	1	16.67	1	1	1	67.67	1	42	1	16.6667	9	2	0	0
1036	35	2	2	1	0	0	1	99	99	99	99	0	1.1	0	4	3	3	1	2005	1	0	0	4	999	0	0	1	1	0	0	0	1	85.3333	0	82.3667	1	26	3	3	1	26	0	82.3667	0	82.3667	9	1	0	0
1037	53	2	2	4	2	0	3	99	99	99	99	0	12	5	999	3	3	1	2006	3	0	0	4	999	0	1	1	2	0	0	0	1	16.8667	1	16.8667	1	12.83	3	3	1	12.83	0	12.8333	0	16.8667	9	4	2	0
1038	47	2	2	2	3	0	3	99	99	99	99	0	3.1	35	36	3	3	1	2005	3	1	1	2	999	0	1	1	2	9	1	2	1	27.1333	1	27.1333	1	18.33	3	3	1	18.33	0	23.6	0	27.1333	9	2	3	0
1039	48	2	3	5	0	0	0	99	99	99	99	1	2.2	999	999	1	1	0	2005	0	9	9	9	999	0	0	0	0	0	0	0	0	166.9	0	166.9	1	45.23	1	1	0	166.9	0	166.9	1	45.2333	9	5	0	0
1040	47	2	2	1	1	0	2	99	99	99	99	0	1.6	1	17	2	3	1	2005	2	0	0	4	999	0	0	1	1	0	0	0	1	47.2	1	47.2	1	28.7	3	3	1	28.7	0	0	0	47.2333	9	1	1	0
1041	39	2	2	2	1	0	2	99	99	99	99	1	4	1	19	2	2	1	2005	2	0	0	4	999	0	0	1	1	0	0	0	1	34.3667	1	34.3667	1	16.27	2	2	1	22.63	1	16.2667	0	34.4	9	2	1	0
1042	38	2	2	2	3	0	3	99	99	99	99	0	5	12	39	3	3	1	2005	3	0	0	4	999	0	1	1	2	0	0	0	1	43.9333	1	43.9333	1	34.67	3	3	1	34.67	0	0	0	43.9667	9	2	3	0
1043	63	1	2	2	0	0	2	99	99	99	99	0	3.5	0	4	3	3	1	2005	2	1	0	1	999	0	1	1	1	0	1	2	1	26.2	1	26.2	1	4.9	3	3	1	4.9	0	26.2	0	26.2	9	2	0	0
1044	36	2	2	3	2	0	3	99	99	99	99	0	5.5	5	11	2	3	1	2005	3	0	0	4	999	0	1	1	2	0	1	2	1	19.6333	1	19.6333	1	10.2	3	3	1	10.2	0	0	0	19.6667	9	3	2	0
1045	46	2	2	1	3	0	3	99	99	99	99	0	1.8	15	17	3	3	1	2005	3	0	1	3	999	0	1	1	2	9	0	0	1	46.8667	1	46.8667	1	22.03	3	3	1	22.03	0	23.7333	0	46.8667	9	1	3	0
1046	42	1	2	2	2	0	3	99	99	99	99	0	4	7	11	3	3	1	2005	3	1	0	1	999	0	1	1	2	0	1	2	0	166.667	0	166.667	1	163.53	3	6	1	163.53	1	163.533	0	166.667	9	2	2	0
1047	51	2	2	4	2	0	3	99	99	99	99	0	0	999	999	2	2	0	2006	3	0	1	3	999	0	1	1	9	9	0	0	1	99.4667	1	99.4667	1	55.23	1	1	1	55.23	0	98.4	1	17.9667	9	4	2	0
1048	60	2	2	4	3	0	3	99	99	99	99	0	0	999	999	3	3	9	2009	3	0	1	3	999	0	1	1	2	1	1	1	1	53.5	1	53.5	1	7.9	3	3	1	7.9	0	53.5	0	53.5	9	4	3	0
1049	59	2	2	3	2	0	3	99	99	99	99	0	5.5	7	16	1	2	0	2005	3	1	1	2	999	0	1	1	2	9	1	2	1	130.7	1	130.7	1	42.13	3	3	1	42.13	0	0	0	130.7	9	3	2	0
1050	52	2	2	2	2	0	3	99	99	99	99	0	3.7	7	12	3	3	1	2005	3	0	1	3	999	0	1	1	2	9	0	0	1	44.9667	1	44.9667	1	40.6	3	3	1	40.6	0	0	0	45	9	2	2	0
1051	48	2	2	3	3	0	3	99	99	99	99	0	9	17	19	3	2	1	2005	3	1	0	1	999	0	1	1	2	0	1	2	1	88.8	1	88.8	1	39.17	2	2	0	88.8	1	39.1667	0	88.8	9	3	3	0
1052	68	1	2	1	0	0	1	99	99	99	99	0	2	0	3	3	3	1	2005	1	0	0	4	999	0	1	1	1	0	0	0	1	37.9667	1	37.9667	1	28.3	3	3	1	28.3	0	0	0	38	9	1	0	0
1053	63	2	2	2	3	0	3	99	99	99	99	0	3.5	27	27	3	3	1	2005	3	0	0	4	999	0	1	1	2	0	0	0	1	16.2667	1	16.2667	1	0.27	3	3	1	0.27	0	16.2667	0	16.2667	9	2	3	0
1054	42	2	2	3	3	0	3	99	99	99	99	0	10	13	16	2	2	1	2006	3	1	1	2	999	0	1	1	2	9	1	1	1	40.5333	1	40.5333	1	16.87	3	3	1	16.87	0	40.5333	0	40.5333	9	3	3	0
1055	44	2	2	1	1	0	2	99	99	99	99	1	1.2	1	15	3	3	0	2005	2	1	1	2	999	0	0	1	1	9	1	2	1	79.0333	1	79.0333	1	56.23	3	6	1	56.4	1	56.2333	0	79.0333	9	1	1	0
1056	46	1	2	2	3	0	3	99	99	99	99	0	3.2	11	22	3	3	1	2005	3	1	1	2	999	0	1	1	2	9	1	2	1	122.067	1	122.067	1	49.47	3	3	1	49.47	0	103.533	0	122.067	9	2	3	0
1057	33	1	2	2	1	0	2	99	99	99	99	0	2.6	1	21	2	2	1	2008	2	1	0	1	999	0	1	1	9	0	1	2	0	126.167	0	126.167	1	104.07	3	3	1	104.07	0	126.167	0	126.167	9	2	1	0
1058	41	1	1	1	0	0	1	99	99	99	99	0	0.1	0	3	3	3	0	2011	1	0	1	3	20	0	1	0	0	9	0	0	0	91.6	0	91.6	1	50.93	1	1	0	91.6	0	91.6	1	50.9333	1	1	0	0
1059	66	2	2	2	1	0	2	99	99	99	99	0	2.7	1	15	2	2	1	2005	2	1	0	1	999	0	0	0	0	0	1	2	1	46.1	1	46.1	1	19.73	3	3	1	19.73	0	39.3333	0	46.1	9	2	1	0
1060	57	1	2	1	0	0	1	99	99	99	99	0	2	0	5	3	3	0	2005	1	1	0	1	999	0	1	0	0	0	1	1	0	165.567	0	165.567	1	112.7	2	2	1	126.9	1	112.7	0	165.567	9	1	0	0
1061	50	2	2	4	3	0	3	4	1	0	3	0	15	6	14	2	2	0	2006	3	1	0	1	999	1	1	1	2	0	1	1	1	61.0667	1	61.0667	1	49	3	6	1	49	1	49	0	61.0667	9	4	1	0
1062	44	2	2	2	2	0	3	99	99	99	99	1	4	4	13	3	3	1	2005	3	0	0	4	999	0	1	1	9	0	0	0	0	164.8	0	164.8	1	31.47	3	3	1	31.47	0	164.8	0	164.8	9	2	2	0
1063	44	2	2	4	1	0	3	99	99	99	99	0	9	3	27	2	2	1	2006	3	1	1	2	999	0	1	1	2	9	1	1	1	60.2	1	60.2	1	48.53	1	1	1	48.53	0	60.2	1	18.5667	9	4	1	0
1064	45	2	2	1	0	0	1	99	99	99	99	1	1.2	0	18	2	2	0	2005	1	1	0	1	999	0	0	1	1	0	1	2	0	164.4	0	164.4	1	116.3	2	4	0	164.4	1	116.3	1	116.3	9	1	0	0
1065	38	2	2	1	1	0	2	99	99	99	99	1	1.9	2	11	3	3	0	2005	2	1	0	1	999	0	0	1	1	0	1	2	1	88.8667	1	88.8667	1	37.47	3	6	1	37.47	1	37.4667	0	88.8667	9	1	1	0
1066	57	2	2	1	1	0	2	99	99	99	99	0	2	1	6	3	3	0	2006	2	0	0	4	999	0	0	1	2	0	0	0	1	43.2	1	43.2	1	28.4	3	6	1	28.97	1	28.4	0	43.2	9	1	1	0
1067	50	2	2	2	1	0	2	99	99	99	99	0	3	1	18	2	2	0	2005	2	0	0	4	0	0	0	1	9	0	0	0	0	164.8	0	164.8	1	153.27	3	3	1	153.27	0	164.8	0	164.8	1	2	1	0
1068	79	1	2	2	0	0	2	99	99	99	99	0	2.3	0	2	3	3	0	2005	2	0	0	4	999	0	0	0	0	0	0	0	0	164.8	0	164.8	1	12.07	2	4	0	164.8	1	12.0667	1	12.0667	9	2	0	0
1069	38	2	2	3	2	0	3	99	99	99	99	0	8	5	22	3	3	1	2005	3	1	0	1	999	0	1	1	2	0	9	9	0	165.333	0	165.333	1	63.9	3	6	1	63.9	1	63.9	0	165.333	9	3	2	0
1070	59	1	2	2	1	0	2	99	99	99	99	0	2.2	2	15	3	3	0	2005	2	1	0	1	999	0	1	1	9	0	1	1	0	165.333	0	165.333	1	85.5	2	2	0	165.33	1	85.5	0	165.333	9	2	1	0
1071	35	2	2	1	0	0	1	99	99	99	99	1	1.6	0	3	2	2	0	2005	1	1	1	2	999	0	0	1	9	9	1	2	0	167.9	0	167.9	1	133.5	3	3	1	133.5	0	167.9	0	167.9	9	1	0	0
1072	40	2	2	2	1	0	2	99	99	99	99	1	3	2	21	3	3	0	2008	2	0	1	3	999	0	0	1	2	1	0	0	1	24.9333	1	24.9333	1	13.4	3	3	1	13.4	0	24.9333	0	24.9333	9	2	1	0
1073	70	2	2	2	0	0	2	99	99	99	99	0	2.6	0	5	3	3	0	2005	2	0	0	4	999	0	0	1	4	0	0	0	1	20.0667	1	20.0667	1	15.17	3	3	1	15.17	0	20.0667	0	20.0667	9	2	0	0
1074	44	1	3	5	0	0	0	99	99	99	99	0	1.5	999	999	9	1	9	2005	0	9	9	9	999	0	0	0	0	0	0	0	0	101.967	0	101.967	1	29.93	2	4	0	101.97	1	29.9333	1	29.9333	9	5	0	0
1075	53	2	2	2	3	0	3	99	99	99	99	0	3	27	27	3	3	1	2005	3	0	1	3	999	0	1	1	2	9	0	0	1	53.2	1	53.2	1	14.03	3	5	1	14.03	0	0	1	14.0333	9	2	3	0
1076	52	1	2	2	1	0	2	99	99	99	99	0	2.5	2	14	3	3	1	2005	2	1	1	2	999	0	1	1	2	9	1	1	1	78.5	1	78.5	1	39.8	3	3	1	39.8	0	78.4667	0	78.5	9	2	1	0
1077	40	1	2	1	0	0	1	99	99	99	99	9	1	0	4	1	2	0	2005	1	1	0	1	999	0	1	0	0	0	1	2	0	164.9	0	164.9	1	68.13	1	1	0	164.9	0	164.9	1	68.1333	9	1	0	0
1078	39	1	2	2	0	0	2	99	99	99	99	0	2.8	0	6	3	3	1	2005	2	1	0	1	999	0	1	1	1	0	1	2	0	164.533	0	164.533	1	61.1	2	2	0	164.53	1	61.1	0	164.533	9	2	0	0
1079	52	2	2	2	1	0	2	99	99	99	99	0	2.5	1	26	3	3	1	2005	2	0	1	3	999	0	0	1	9	9	1	2	1	77.0333	1	77.0333	1	47.2	3	6	1	47.2	1	47.2	0	77.0333	9	2	1	0
1080	33	1	2	1	0	0	1	99	99	99	99	0	1	0	6	3	3	0	2005	1	1	0	1	999	0	1	0	0	0	1	3	0	164.533	0	164.533	1	24.9	1	1	0	164.53	0	87.6	1	24.9	9	1	0	0
1081	58	1	2	2	2	0	3	99	99	99	99	0	3	9	31	2	2	0	2005	3	1	0	1	999	0	1	1	9	0	1	1	1	96.1667	1	96.1667	1	62.03	3	3	1	62.03	0	96	0	96.1667	9	2	2	0
1082	43	2	2	1	1	0	2	99	99	99	99	0	0.2	2	30	2	2	1	2005	2	1	0	1	999	0	0	1	9	0	1	2	1	86.4667	1	86.4667	1	37.17	3	6	1	37.17	1	37.1667	0	86.4667	9	1	1	0
1083	35	2	2	2	2	0	3	99	99	99	99	0	2.5	7	14	2	2	0	2005	3	1	0	1	999	0	1	0	0	0	1	2	1	104.833	1	104.833	1	7.27	2	4	1	50.03	1	7.26667	1	7.26667	9	2	2	0
1084	33	2	2	2	1	0	2	99	99	99	99	0	3.5	2	17	2	2	1	2005	2	1	0	1	999	0	0	1	2	0	1	2	1	23.3667	1	23.3667	1	10.6	3	3	1	10.6	0	21.2667	0	23.3667	9	2	1	0
1085	53	1	2	1	1	0	2	99	99	99	99	0	1.7	1	10	2	1	0	2005	2	1	0	1	999	0	1	1	9	0	1	2	0	164.433	0	164.433	1	131.13	3	6	1	131.13	1	131.467	0	164.433	9	1	1	0
1086	32	2	2	2	1	0	2	99	99	99	99	1	2.3	1	9	3	3	0	2005	2	0	0	4	999	0	0	1	2	0	0	0	1	23	1	23	1	15.63	3	5	1	15.63	0	0	1	15.6333	9	2	1	0
1087	37	2	2	2	2	0	3	99	99	99	99	0	5	8	28	2	2	1	2005	3	0	0	4	999	0	1	1	2	0	0	0	1	27.6667	1	27.6667	1	16.83	3	3	1	16.83	0	0	0	101.233	9	2	2	0
1088	49	2	2	2	0	0	2	99	99	99	99	1	3.2	0	3	2	2	0	2005	2	1	0	1	999	0	0	1	9	0	1	2	0	164.067	0	164.067	1	22.27	2	2	1	24.43	1	22.2667	0	164.067	9	2	0	0
1089	42	2	2	2	1	0	2	99	99	99	99	1	2.3	1	12	2	2	0	2005	2	1	1	2	999	0	0	0	0	9	1	3	0	162.267	0	162.267	1	41.77	1	1	0	162.27	0	162.267	1	41.7667	9	2	1	0
1090	40	2	2	2	0	0	2	99	99	99	99	1	3.5	0	7	2	2	0	2005	2	1	0	1	999	0	0	1	1	0	1	2	1	101.2	1	101.2	1	69.3	1	1	1	69.3	0	100.733	1	23	9	2	0	0
1091	59	2	2	2	3	0	3	99	99	99	99	0	4.5	12	23	3	2	1	2005	3	1	0	1	999	0	1	1	9	0	1	1	1	64.1333	1	64.1333	1	29.27	3	3	1	29.27	0	63.3333	0	64.1333	9	2	3	0
1092	53	1	2	2	0	0	2	99	99	99	99	0	2.5	0	5	2	1	0	2005	2	1	0	1	999	0	1	0	0	0	1	2	0	163.933	0	163.933	1	98.67	2	2	0	163.93	1	98.6667	0	163.933	9	2	0	0
1093	33	1	2	2	1	0	2	99	99	99	99	0	3.5	2	23	3	3	1	2005	2	0	0	4	999	0	1	1	9	0	0	0	1	43.2333	1	43.2333	1	27.73	3	5	1	27.73	0	41.5	1	27.7333	9	2	1	0
1094	39	2	2	3	2	0	3	99	99	99	99	0	5.8	5	22	2	2	0	2005	3	1	1	2	999	0	1	1	2	9	1	2	1	119.6	1	119.6	1	37.43	3	3	1	37.43	1	64.9333	0	119.6	9	3	2	0
1095	35	2	3	1	0	0	1	99	99	99	99	1	0.7	999	999	3	3	1	2005	1	0	1	3	999	0	0	1	4	9	0	0	0	163	0	163	1	50.6	2	2	0	163	1	50.6	0	163	9	1	0	0
1096	48	2	2	2	2	0	3	99	99	99	99	0	3.5	8	11	3	3	1	2005	3	1	1	2	999	0	1	1	2	9	1	2	1	79.6	1	79.6	1	32.9	3	3	1	32.9	0	75.8	0	79.6	9	2	2	0
1097	50	1	2	2	0	0	2	99	99	99	99	0	3.2	0	5	3	3	1	2005	2	1	1	2	999	0	1	0	0	9	1	3	1	63.4	1	63.4	1	46.9	3	3	1	46.9	0	48.5667	0	63.4	9	2	0	0
1098	44	2	2	3	3	0	3	99	99	99	99	0	8	11	27	3	3	1	2005	3	0	0	4	999	0	1	1	2	0	0	0	1	35.4	1	35.4	1	11.93	3	3	1	11.93	0	0	0	35.7333	9	3	3	0
1099	32	2	2	1	0	0	1	99	99	99	99	1	1	0	3	2	2	1	2005	1	1	0	1	999	0	0	0	0	0	1	3	1	147.2	1	147.2	1	105.47	3	3	1	105.47	0	146.9	0	147.2	9	1	0	0
1100	31	2	2	2	0	0	2	99	99	99	99	1	2.2	0	9	3	3	0	2005	2	0	0	4	999	0	0	1	1	0	0	0	0	162.467	0	162.467	1	57.33	1	1	1	57.33	0	162.467	1	25.3667	9	2	0	0
1101	62	2	2	4	2	0	3	99	99	99	99	0	2.4	999	999	9	9	9	2006	3	0	0	4	999	0	1	1	9	0	1	1	0	156.3	0	156.3	1	107.63	3	5	1	107.63	0	156.3	1	107.633	9	4	2	0
1102	28	1	2	1	1	0	2	99	99	99	99	0	1.3	1	7	3	3	0	2005	2	0	0	4	999	0	1	1	9	0	0	0	1	91	1	91	1	16.47	1	1	0	91	1	48.0333	1	16.4667	9	1	1	0
1103	42	1	2	1	0	0	1	99	99	99	99	0	0.5	0	7	2	2	0	2005	1	1	0	1	999	0	1	0	0	0	1	2	0	161.767	0	161.767	1	73.73	3	6	1	73.73	1	73.7333	0	161.767	9	1	0	0
1104	49	1	2	2	0	0	2	99	99	99	99	9	3.5	0	8	2	2	0	2005	2	0	0	4	999	0	1	1	1	0	0	0	1	47	1	47	1	10	3	3	1	10	0	13.1	0	47	9	2	0	0
1105	52	2	2	1	1	0	2	99	99	99	99	1	0.4	1	19	2	3	0	2005	2	0	0	4	999	0	0	1	1	1	0	0	1	95.8667	1	95.8667	1	21.8	2	2	1	67.3	1	21.8	0	95.8667	9	1	1	0
1106	25	2	2	2	1	0	2	3	1	0	3	1	5.6	2	10	2	2	0	2006	3	1	0	1	999	1	1	1	9	0	1	2	1	88.2667	1	88.2667	1	10.97	2	2	1	40.93	1	10.9667	1	17.4	9	3	1	0
1107	54	2	2	1	0	0	1	99	99	99	99	0	1.3	0	15	2	2	9	2006	1	1	0	1	999	0	0	0	0	0	1	2	0	160.967	0	160.967	1	97.57	1	1	0	160.97	0	160.967	1	97.5667	9	1	0	0
1108	39	2	2	2	3	0	3	99	99	99	99	1	3.7	26	28	2	2	1	2006	3	1	0	1	999	0	1	1	2	0	1	2	1	34.9667	1	34.9667	1	23.07	3	3	1	23.07	0	34.9667	0	34.9667	9	2	3	0
1109	53	2	2	5	0	0	0	99	99	99	99	0	1.6	0	4	9	2	0	2005	0	9	9	9	999	0	0	0	0	0	0	0	1	84.4	1	84.4	1	38.87	3	3	1	38.87	0	84.1	0	84.4	9	5	0	0
1110	73	2	2	1	1	0	2	99	99	99	99	0	1.3	3	8	2	3	1	2005	2	1	0	1	999	0	0	1	1	0	1	9	1	138.167	1	138.167	1	104.6	3	3	1	104.6	0	104.867	0	138.167	9	1	1	0
1111	50	2	2	1	0	0	1	99	99	99	99	1	1.9	0	13	2	2	0	2005	1	1	0	1	999	0	0	0	0	0	1	3	0	161.767	0	161.767	1	142.33	1	1	1	142.33	0	161.767	1	104.267	9	1	0	0
1112	46	2	2	2	0	0	2	99	99	99	99	1	4	0	15	3	3	1	2005	2	1	1	2	999	0	0	0	0	9	1	3	1	101.3	1	101.3	1	58.47	3	3	1	58.47	0	99.1333	0	101.3	9	2	0	0
1113	40	2	2	3	3	0	3	99	99	99	99	0	7.5	11	18	2	2	1	2005	3	1	0	1	999	0	1	1	9	0	1	2	1	75.1667	1	75.1667	1	73.8	3	3	1	73.8	0	75.1667	0	75.1667	9	3	3	0
1114	34	2	2	1	0	0	1	99	99	99	99	1	1.2	0	5	2	1	0	2006	1	1	0	1	999	0	0	0	0	0	1	3	0	161.067	0	161.067	1	127.6	3	6	1	127.6	1	127.6	0	161.067	9	1	0	0
1115	43	1	2	1	0	0	1	99	99	99	99	0	1.5	0	2	3	2	0	2005	1	1	0	1	999	0	1	0	0	0	1	3	0	164.967	0	164.967	1	164.97	2	2	0	164.97	1	164.967	0	164.967	9	1	0	0
1116	55	1	2	2	0	0	2	99	99	99	99	0	2.5	0	7	2	2	1	2005	2	1	0	1	999	0	1	1	1	0	1	2	1	67.5667	1	67.5667	1	25.07	2	2	1	45.03	1	25.0667	1	37.9	9	2	0	0
1117	33	2	1	1	0	0	1	99	99	99	99	1	0.1	0	9	3	3	0	2005	1	0	0	4	999	0	0	0	0	0	1	2	0	161.533	0	161.533	1	58.1	1	1	0	161.53	0	161.533	1	58.1	9	1	0	0
1118	21	1	2	2	1	0	2	99	99	99	99	0	2.5	1	4	2	2	1	2005	2	0	0	4	999	0	1	1	2	1	0	0	1	119.8	1	119.8	1	81.17	1	1	1	81.17	0	118.8	1	72.9333	9	2	1	0
1119	35	2	2	3	3	0	3	99	99	99	99	0	6	999	999	9	9	9	2006	3	0	0	4	999	0	1	1	2	0	0	0	1	95.8333	1	95.8333	1	65.87	3	5	1	65.87	1	80.7333	1	65.8667	9	3	3	0
1120	40	2	2	1	0	0	1	99	99	99	99	0	0.1	0	5	2	2	0	2005	1	1	1	2	999	0	0	0	0	9	1	2	0	162.133	0	162.133	1	108.17	2	2	0	162.13	1	108.167	0	162.133	9	1	0	0
1121	52	2	2	3	2	0	3	99	99	99	99	0	7	9	17	2	2	1	2005	3	1	0	1	999	0	1	1	2	0	1	1	1	158.033	1	158.033	1	119.13	3	3	1	119.13	0	157.9	0	158.033	9	3	2	0
1122	44	1	1	1	0	0	1	99	99	99	99	0	1.7	0	2	9	9	0	2005	1	0	0	4	999	0	1	1	1	0	0	0	1	20.2333	1	20.2333	1	11.67	2	2	1	14.6	1	11.6667	0	20.2667	9	1	0	0
1123	37	2	2	3	1	0	3	99	99	99	99	1	6	3	16	3	3	1	2006	3	0	1	3	999	0	1	1	2	9	0	0	1	37.9667	1	37.9667	1	37.97	0	0	1	37.97	0	0	0	37.9667	9	3	1	0
1124	50	2	2	1	2	0	3	99	99	99	99	0	1.8	4	26	9	9	0	2005	3	1	0	1	999	0	1	1	9	0	1	1	0	161.767	0	161.767	1	119.57	3	3	1	119.57	0	0	0	161.767	9	1	2	0
1125	50	2	2	3	3	0	3	99	99	99	99	0	7.3	85	90	2	2	1	2006	3	0	0	4	999	0	1	1	2	0	0	0	1	53.6	1	53.6	1	43.2	3	3	1	43.2	0	45.8	0	53.6	9	3	3	0
1126	40	2	2	1	0	0	1	99	99	99	99	1	2	0	25	2	2	0	2006	1	1	0	1	999	0	0	0	0	0	1	3	0	160.967	0	160.967	1	44.27	3	3	1	44.27	0	160.967	0	160.967	9	1	0	0
1127	33	2	2	1	0	0	1	99	99	99	99	1	0.1	0	4	2	2	0	2006	1	0	1	3	999	0	0	1	4	9	0	0	0	103.867	0	103.867	1	32.53	1	1	0	103.87	0	103.867	1	32.5333	9	1	0	0
1128	48	2	2	2	2	0	3	99	99	99	99	0	4.7	6	15	2	2	1	2005	3	1	0	1	999	0	1	1	2	0	1	2	1	84.1667	1	84.1667	1	23.77	3	3	1	23.77	0	83.0667	0	84.1667	9	2	2	0
1129	40	2	1	2	0	0	2	99	99	99	99	1	2.2	0	3	2	2	0	2006	2	1	0	1	999	0	0	1	1	0	1	2	0	160.933	0	160.933	1	105.77	3	3	1	105.77	0	160.933	0	160.933	9	2	0	0
1130	61	2	2	2	1	0	2	99	99	99	99	0	2.5	1	14	3	2	0	2006	2	1	0	1	999	0	0	1	1	0	1	1	1	53.8667	1	53.8667	1	30.93	3	3	1	30.93	0	53.8667	0	53.8667	9	2	1	0
1131	50	2	2	3	3	0	3	99	99	99	99	9	6.5	14	22	3	3	1	2005	3	0	9	9	999	0	1	1	2	9	9	0	1	48.9	1	48.9	1	25.17	3	3	1	25.17	0	47.1	0	48.9	9	3	3	0
1132	46	1	2	2	0	0	2	99	99	99	99	0	2.2	0	18	3	3	0	2006	2	0	0	4	999	0	1	1	1	0	0	0	0	160.7	0	160.7	1	140.47	1	1	1	140.47	0	160.7	1	83.3	9	2	0	0
1133	35	2	2	1	0	0	1	99	99	99	99	0	1.8	0	5	3	3	0	2006	1	0	0	4	999	0	1	1	1	0	0	0	0	155.633	0	155.633	1	7.27	2	2	0	155.63	1	7.26667	0	155.633	9	1	0	0
1134	69	2	1	2	0	0	2	99	99	99	99	0	3	0	4	3	3	0	2012	2	0	1	3	70	0	0	1	1	1	0	0	1	57.3	1	57.3	1	35.33	3	3	1	35.33	0	57.3	0	57.3	2	2	0	0
1135	44	2	1	3	0	0	2	99	99	99	99	0	5.8	0	3	3	3	1	2006	2	0	0	4	999	0	1	1	1	0	0	0	1	14.5667	1	14.5667	1	14.57	0	0	1	14.57	0	0	0	14.5667	9	3	0	0
1136	40	2	2	2	3	0	3	99	99	99	99	0	2.2	22	28	2	3	1	2006	3	1	0	1	999	0	1	1	2	0	1	2	0	160.933	0	160.933	1	71.37	3	3	1	71.37	0	160.933	0	160.933	9	2	3	0
1137	35	2	1	2	0	0	2	3	1	0	3	0	3.1	0	7	3	3	1	2010	3	0	0	4	40	1	1	1	9	1	1	2	1	63.8333	1	63.8333	1	8.87	3	3	1	8.87	0	63.8333	0	63.8333	2	3	1	0
1138	56	2	2	2	2	0	3	99	99	99	99	0	3	5	15	3	3	0	2006	3	1	0	1	999	0	1	1	2	0	1	1	1	137.767	1	137.767	1	109.33	3	3	1	109.33	0	137.767	0	137.767	9	2	2	0
1139	35	2	2	4	3	0	3	99	99	99	99	0	15.1	16	24	3	3	1	2006	3	0	0	4	999	0	1	1	2	0	0	0	0	156	0	156	1	12.27	1	1	1	12.27	0	12.3667	1	7.36667	9	4	3	0
1140	65	2	2	2	1	0	2	99	99	99	99	0	3.2	1	10	2	2	0	2006	2	0	0	4	999	0	0	1	1	0	0	0	1	54.6	1	54.6	1	42.93	3	7	1	42.93	1	42.9333	1	42.9333	9	2	1	0
1141	50	1	1	1	0	0	1	99	99	99	99	0	2	0	3	3	3	0	2006	1	0	1	3	999	0	1	1	1	1	0	0	0	156.9	0	156.9	1	42.7	2	2	0	156.9	1	42.7	0	156.9	9	1	0	0
1142	48	1	2	1	0	0	1	99	99	99	99	0	0.5	0	5	2	2	0	2006	1	0	0	4	999	0	1	1	4	0	0	0	1	95.5	1	95.5	1	53.9	3	5	1	53.9	0	53.9	1	53.9	9	1	0	0
1143	39	2	2	2	2	0	3	99	99	99	99	1	5	5	22	3	3	0	2006	3	1	0	1	999	0	1	1	2	0	1	2	1	112.467	1	112.467	1	41.27	1	1	1	41.27	0	88.1333	1	30.3	9	2	2	0
1144	47	1	2	1	0	0	1	99	99	99	99	0	0.9	0	7	2	2	0	2006	1	1	0	1	999	0	1	0	0	0	1	2	0	160.4	0	160.4	1	160.4	1	1	0	160.4	0	160.4	1	160.4	9	1	0	0
1145	58	2	2	3	3	0	3	99	99	99	99	0	6	11	19	3	3	1	2008	3	0	1	3	999	0	0	1	2	1	0	0	1	21.8	1	21.8	1	6.03	2	4	1	19.8	1	6.96667	1	6.03333	9	3	3	0
1146	30	2	2	2	1	0	2	99	99	99	99	0	4.9	0	8	3	3	0	2006	2	0	0	4	999	0	1	1	2	0	0	0	1	10.5	1	10.5	1	10.2	3	3	1	10.2	0	10.5	0	10.5	9	2	1	0
1147	39	2	2	2	1	0	2	99	99	99	99	0	2.5	2	8	3	3	1	2006	2	0	0	4	999	0	0	1	2	0	0	0	1	88.7333	1	88.7333	1	33.17	3	3	1	33.17	0	72.3333	0	88.7333	9	2	1	0
1148	35	1	2	3	0	0	2	99	99	99	99	0	6.5	0	6	2	2	1	2006	2	1	0	1	999	0	1	1	1	1	1	2	1	108.233	1	108.233	1	54.53	2	2	1	65.2	1	54.5333	0	108.233	9	3	0	0
1149	37	1	2	1	0	0	1	99	99	99	99	0	1	0	7	2	2	9	2006	1	0	9	9	999	0	1	1	4	9	0	0	0	160.133	0	160.133	1	55.87	3	3	1	55.87	0	160.133	1	88.6	9	1	0	0
1150	34	1	2	1	0	0	1	99	99	99	99	0	0.8	0	6	3	3	9	2006	1	1	0	1	999	0	1	0	0	0	1	3	1	150.2	1	150.2	1	48.73	2	2	1	71.6	1	48.7333	0	150.2	9	1	0	0
1151	47	1	2	2	3	0	3	99	99	99	99	0	3.5	13	16	3	3	0	2006	3	0	1	3	999	0	1	1	2	1	1	2	1	77.0333	1	77.0333	1	20.33	1	1	1	48.37	1	24.6	1	20.3333	9	2	3	0
1152	39	2	2	4	3	0	3	99	99	99	99	0	12	12	13	2	2	1	2006	3	0	0	4	999	0	1	1	9	0	0	0	1	38.8333	1	38.8333	1	10.17	3	6	1	11.1	1	10.1667	0	38.8333	9	4	3	0
1153	50	2	1	2	0	0	2	99	99	99	99	0	3	0	4	3	3	0	2006	2	0	1	3	999	0	0	1	1	9	0	0	1	20.8667	1	20.8667	1	16.6	3	3	1	16.6	0	16.6	0	20.8667	9	2	0	0
1154	42	1	2	5	0	0	0	99	99	99	99	0	0	0	5	9	3	0	2006	0	1	0	1	999	0	1	0	0	0	1	2	0	156.167	0	156.167	1	73.83	1	1	0	156.17	0	156.167	1	73.8333	9	5	0	0
1155	42	1	2	1	1	0	2	99	99	99	99	0	1.8	1	21	3	3	0	2006	2	0	0	4	999	0	1	1	9	0	0	0	0	159.433	0	159.433	1	132.43	1	1	0	159.43	0	159.433	1	132.433	9	1	1	0
1156	28	1	2	2	1	0	2	99	99	99	99	0	3.3	3	15	3	3	1	2006	2	0	0	4	999	0	1	1	2	0	1	2	1	74.9667	1	74.9667	1	62.4	3	3	1	62.4	0	71.5667	0	74.9667	9	2	1	0
1157	68	1	2	1	0	0	1	99	99	99	99	0	1.9	0	7	3	3	0	2006	1	1	0	1	999	0	1	0	0	0	1	2	1	112.467	1	112.467	1	36.23	3	3	1	36.23	0	102.333	0	112.467	9	1	0	0
1158	66	2	2	2	3	0	3	99	99	99	99	0	3.4	50	54	2	2	0	2006	3	1	0	1	999	0	1	1	2	0	1	1	0	155.867	0	155.867	1	7.13	2	2	0	155.87	1	7.13333	0	155.867	9	2	3	0
1159	47	1	2	2	1	0	2	99	99	99	99	0	3	2	13	2	2	0	2006	2	1	0	1	999	0	1	1	2	0	1	2	0	158.967	0	158.967	1	124.37	3	6	1	124.37	1	124.367	0	158.967	9	2	1	0
1160	40	1	2	2	1	0	2	99	99	99	99	0	4.5	1	7	9	9	1	2006	2	1	0	1	999	0	1	1	4	0	1	2	1	63.1667	1	63.1667	1	14.43	3	3	1	14.43	0	36.6667	0	63.1667	9	2	1	0
1161	49	2	2	2	3	0	3	99	99	99	99	0	3	12	14	3	3	1	2006	3	1	0	1	999	0	1	1	2	0	1	2	0	159	0	159	1	123.83	3	3	1	123.83	0	159	0	159	9	2	3	0
1162	80	2	2	2	1	0	2	99	99	99	99	0	4	3	16	3	3	0	2006	2	0	0	4	999	0	0	1	4	0	0	0	1	31.6667	1	31.6667	1	24.47	3	6	1	24.47	1	24.4667	0	31.6667	9	2	1	0
1163	49	2	2	1	1	0	2	99	99	99	99	1	1.8	999	999	3	3	0	2006	2	0	1	3	999	0	1	1	1	1	1	2	1	76.9	1	76.9	1	16.13	1	1	1	59.87	1	27.2	1	16.1333	9	1	1	0
1164	41	2	2	1	0	0	1	99	99	99	99	0	1.5	0	6	3	3	0	2006	1	0	0	4	999	0	0	1	1	0	0	0	0	158.8	0	158.8	1	18.57	1	1	0	158.8	0	158.8	1	18.5667	9	1	0	0
1165	34	2	2	1	0	0	1	99	99	99	99	1	0.7	0	6	2	2	9	2006	1	1	0	1	999	0	0	0	0	0	1	3	1	110.133	1	110.133	1	91.2	3	7	1	90.7	1	91.2	1	91.2	9	1	0	0
1166	38	2	2	2	2	0	3	3	2	0	3	0	5	6	23	2	2	1	2013	3	0	0	4	70	1	1	1	9	0	0	0	1	33.2667	1	33.2667	1	7.77	2	2	1	17.6	1	7.76667	0	33.2667	2	3	2	0
1167	32	2	2	2	1	0	2	99	99	99	99	1	4.3	0	5	2	2	0	2006	2	1	0	1	999	0	0	1	2	0	1	2	1	118.933	1	118.933	1	30.47	3	3	1	30.47	0	93.7	0	118.933	9	2	1	0
1168	51	2	1	3	0	0	2	99	99	99	99	0	5.5	0	3	3	3	0	2010	2	0	0	4	30	0	1	1	1	0	0	0	1	42.5	1	42.5	1	26.37	3	3	1	26.37	0	42.4667	0	42.5	2	3	0	0
1169	37	1	2	1	0	0	1	99	99	99	99	0	1.7	0	13	3	3	0	2006	1	0	0	4	999	0	1	1	1	0	0	0	0	157.1	0	157.1	1	118.13	1	1	0	157.1	0	157.1	1	118.133	9	1	0	0
1170	47	2	1	1	0	0	1	99	99	99	99	0	2	0	2	2	2	1	2006	1	1	0	1	999	0	0	0	0	0	1	3	0	154.833	0	154.833	1	35.1	1	1	0	154.83	0	154.833	1	35.1	9	1	0	0
1171	32	2	2	1	0	0	1	99	99	99	99	1	2	0	6	2	2	0	2006	1	1	0	1	999	0	0	1	1	0	1	2	1	69.4	1	69.4	1	26.5	3	3	1	26.5	0	26.5	0	69.4	9	1	0	0
1172	50	2	2	2	0	0	2	99	99	99	99	0	2.5	0	18	3	3	0	2006	2	1	1	2	999	0	0	1	1	9	1	2	1	77.8333	1	77.8333	1	35.43	3	5	1	35.43	0	70.2333	1	35.4333	9	2	0	0
1173	47	2	2	3	3	0	3	99	99	99	99	0	5.5	51	55	2	2	1	2006	3	0	0	4	999	0	1	1	2	0	1	2	0	155.6	0	155.6	1	56.43	3	3	1	56.43	0	155.6	0	155.6	9	3	3	0
1174	43	2	2	3	2	0	3	99	99	99	99	0	5.5	5	13	3	3	1	2006	3	0	0	4	999	0	1	1	2	0	0	0	1	39.7	1	39.7	1	16.47	3	6	1	16.47	1	16.4667	0	39.7	9	3	2	0
1175	63	2	2	2	1	0	2	99	99	99	99	0	3	2	20	3	3	0	2006	2	1	0	1	999	0	0	1	2	0	1	2	0	157.267	0	157.267	1	147.57	3	3	1	147.57	0	157.267	0	157.267	9	2	1	0
1176	37	2	2	1	0	0	1	99	99	99	99	1	0.3	0	3	2	2	9	2006	1	1	0	1	999	0	0	0	0	0	1	2	0	153.9	0	153.9	1	50.87	2	2	0	153.9	1	50.8667	0	153.9	9	1	0	0
1177	34	1	1	1	0	0	1	99	99	99	99	0	0.6	0	3	2	2	0	2006	1	1	0	1	999	0	1	0	0	0	1	2	0	162.4	0	162.4	1	118.77	1	1	1	118.77	0	162.4	1	58.4333	9	1	0	0
1178	51	2	2	4	1	0	3	99	99	99	99	0	5	3	3	9	9	1	2006	3	1	1	2	999	0	1	1	2	9	1	1	1	31.6	1	31.6	1	6.07	3	6	1	6.07	1	6.06667	0	31.6	9	4	1	0
1179	38	2	2	2	3	0	3	99	99	99	99	0	4.9	14	21	2	2	1	2007	3	1	1	2	999	0	1	1	2	9	1	2	1	57.1667	1	57.1667	1	30.1	2	2	1	37.13	1	30.1	0	57.1667	9	2	3	0
1180	63	2	2	1	0	0	1	99	99	99	99	1	0.1	0	8	2	2	0	2006	1	0	1	3	999	0	0	0	0	9	0	0	0	154.033	0	154.033	1	24.8	2	4	0	154.03	1	24.8	1	24.8	9	1	0	0
1181	38	2	2	1	0	0	1	99	99	99	99	0	0.7	0	4	2	2	0	2006	1	1	0	1	999	0	0	0	0	0	1	3	1	116.4	1	116.4	1	86.43	1	1	1	86.43	0	100.6	1	61.5667	9	1	0	0
1182	39	1	2	2	1	0	2	99	99	99	99	0	2.5	3	25	2	2	1	2006	2	1	0	1	999	0	1	1	2	0	1	2	0	149.067	0	149.067	1	54.47	3	6	1	54.47	1	54.4667	0	149.067	9	2	1	0
1183	48	1	1	1	0	0	1	99	99	99	99	0	0.1	0	4	3	3	0	2006	1	1	0	1	999	0	1	0	0	0	1	2	0	148.767	0	148.767	1	55.97	1	1	0	148.77	0	148.767	1	55.9667	9	1	0	0
1184	37	2	1	2	0	0	2	99	99	99	99	1	3	0	10	3	2	0	2006	2	0	1	3	999	0	0	1	1	9	1	2	0	156.133	0	156.133	1	35.73	3	3	1	35.73	0	156.133	0	156.133	9	2	0	0
1185	27	2	2	4	3	0	3	99	99	99	99	0	4.2	999	999	3	3	0	2006	3	0	1	3	999	0	1	1	2	9	1	2	1	9.03333	1	9.03333	1	6.53	3	3	1	6.53	0	9.03333	0	9.03333	9	4	3	0
1186	40	2	2	2	3	0	3	99	99	99	99	0	3	42	45	2	2	1	2006	3	1	0	1	999	0	1	1	2	0	1	2	1	61.6667	1	61.6667	1	7.23	2	2	1	28.8	1	7.23333	1	28.8	9	2	3	0
1187	69	2	2	2	2	0	3	99	99	99	99	0	4.2	4	11	3	3	0	2006	3	0	0	4	999	0	1	1	2	0	0	0	1	32.5	1	32.5	1	32.5	0	0	1	32.5	0	0	0	32.5	9	2	2	0
1188	60	2	2	2	1	0	2	99	99	99	99	0	2.8	2	18	2	2	0	2006	2	1	1	2	999	0	0	1	2	9	1	1	1	64.3667	1	64.3667	1	26.23	3	3	1	26.23	0	43.1	0	64.3667	9	2	1	0
1189	45	1	2	2	1	0	2	99	99	99	99	0	3.2	1	8	3	3	1	2006	2	0	1	3	999	0	1	1	2	9	0	0	0	157.833	0	157.833	1	141.37	3	7	1	141.37	1	141.367	1	141.367	9	2	1	0
1190	41	2	2	2	1	0	2	99	99	99	99	0	3	1	26	2	3	1	2006	2	1	0	1	999	0	0	1	2	0	1	2	1	110.7	1	110.7	1	30.6	3	3	1	30.6	0	94.6667	0	110.7	9	2	1	0
1191	32	1	2	2	2	0	3	99	99	99	99	0	3.5	7	13	2	3	1	2006	3	0	1	3	999	0	1	1	2	9	0	0	1	39.2	1	39.2	1	11.33	2	4	1	38.5	1	11.3333	1	11.3333	9	2	2	0
1192	49	1	2	1	0	0	1	99	99	99	99	0	1.2	0	4	3	3	0	2006	1	0	0	4	999	0	1	1	1	0	0	0	1	33.5333	1	33.5333	1	23.67	3	3	1	23.67	0	33.5333	0	33.5333	9	1	0	0
1193	35	2	2	1	1	0	2	99	99	99	99	1	1.5	3	13	2	2	1	2006	2	0	0	4	999	0	0	1	9	0	0	0	1	13.0333	1	13.0333	1	12.3	3	3	1	12.3	0	13.0333	0	13.0333	9	1	1	0
1194	50	2	2	4	1	0	3	99	99	99	99	0	5	0	13	2	2	0	2006	3	1	1	2	999	0	0	9	1	9	0	0	1	40.2667	1	40.2667	1	40.27	0	0	1	40.27	0	0	0	40.2667	9	4	1	0
1195	35	2	2	1	0	0	1	99	99	99	99	1	1.5	0	2	1	2	1	2006	1	1	0	1	999	0	0	0	0	0	1	3	0	146.033	0	146.033	1	68.83	2	2	0	146.03	1	68.8333	0	146.033	9	1	0	0
1196	44	2	2	2	2	0	3	99	99	99	99	0	5	5	14	2	3	0	2006	3	1	0	1	999	0	0	1	2	0	1	2	0	153.767	0	153.767	1	68.03	3	3	1	68.03	0	153.767	0	153.767	9	2	2	0
1197	46	1	1	1	1	0	2	99	99	99	99	0	2	1	3	2	2	0	2006	2	1	0	1	999	0	1	1	2	0	1	2	0	156.9	0	156.9	1	30.2	2	2	0	156.9	1	30.2	0	156.9	9	1	1	0
1198	50	2	2	1	0	0	1	99	99	99	99	1	2	0	6	2	2	0	2006	1	1	0	1	999	0	0	9	9	0	1	2	1	62.9667	1	62.9667	1	52.23	3	3	1	52.23	0	62.9667	0	62.9667	9	1	0	0
1199	45	1	2	5	0	0	0	99	99	99	99	0	0.7	0	4	9	1	0	2006	0	1	0	1	999	0	1	0	0	0	1	2	0	150.8	0	150.8	1	150.8	1	1	0	150.8	0	150.8	1	150.8	9	5	0	0
1200	41	2	2	1	3	0	3	99	99	99	99	0	0.8	13	33	2	3	1	2006	3	0	1	3	999	0	1	1	2	9	0	0	1	110.2	1	110.2	1	67.57	3	3	1	67.57	0	93.8	0	110.2	9	1	3	0
1201	32	1	2	2	0	0	2	99	99	99	99	0	2.4	0	6	3	3	1	2006	2	0	1	3	999	0	1	1	1	9	0	0	0	149.667	0	149.667	1	88.7	1	1	0	149.67	0	149.667	1	88.7	9	2	0	0
1202	30	2	2	2	1	0	2	2	1	0	2	1	1.7	2	13	1	1	1	2011	2	1	0	1	0	1	0	1	9	0	1	2	0	94.7333	0	94.7333	1	18.73	2	2	1	48.3	1	18.7333	0	94.7333	1	2	1	0
1203	30	1	1	1	0	0	1	99	99	99	99	0	2	0	4	9	9	0	2006	1	0	0	4	999	0	1	1	1	0	0	0	1	29.0333	1	29.0333	1	12.27	2	2	1	19.77	1	12.2667	0	29.0333	9	1	0	0
1204	52	2	2	2	3	0	3	99	99	99	99	0	5	25	25	3	3	0	2006	3	0	0	4	999	0	1	1	2	0	0	0	0	154.867	0	154.867	1	35.73	2	2	0	154.87	1	35.7333	0	154.867	9	2	3	0
1205	30	2	2	2	2	0	3	99	99	99	99	1	2.3	9	19	2	2	1	2006	3	0	1	3	999	0	1	1	2	9	0	0	1	72.6333	1	72.6333	1	49.6	3	3	1	49.6	0	68.6	0	72.6333	9	2	2	0
1206	57	2	2	2	2	0	3	99	99	99	99	0	3.1	5	10	3	3	0	2006	3	1	0	1	999	0	1	1	9	0	1	1	0	152.433	0	152.433	1	112.83	3	3	1	112.83	0	152.433	0	152.433	9	2	2	0
1207	32	1	2	2	1	0	2	99	99	99	99	0	2.5	3	7	2	2	0	2006	2	0	0	4	999	0	1	1	2	0	1	2	1	148.567	1	148.567	1	91.13	3	3	1	91.13	0	92.7667	0	148.567	9	2	1	0
1208	36	1	2	1	0	0	1	99	99	99	99	0	1.4	0	3	3	3	0	2006	1	1	0	1	999	0	1	1	1	0	1	2	1	135.467	1	135.467	1	100.43	3	6	1	100.43	1	100.433	0	135.467	9	1	0	0
1209	58	1	2	1	0	0	1	99	99	99	99	0	0.9	0	4	3	3	0	2006	1	0	0	4	999	0	1	1	4	0	0	0	1	100.2	1	100.2	1	68.87	1	1	1	68.87	0	100.2	1	29.5	9	1	0	0
1210	44	1	2	2	1	0	2	99	99	99	99	0	3.5	2	12	2	2	0	2006	2	1	0	1	999	0	1	1	2	0	1	2	0	153.733	0	153.733	1	104.13	3	3	1	104.13	0	153.733	0	153.733	9	2	1	0
1211	38	2	1	1	0	0	1	99	99	99	99	1	1.3	0	8	9	9	0	2006	1	1	0	1	999	0	0	0	0	0	1	3	0	153.833	0	153.833	1	115	3	7	1	115	1	115	1	115	9	1	0	0
1212	28	1	1	5	0	0	0	99	99	99	99	0	1.2	0	10	9	2	9	2007	0	1	1	2	999	0	1	0	0	9	0	0	0	137.3	0	137.3	1	41	1	1	0	137.3	0	137.3	1	41	9	5	0	0
1213	58	1	2	1	0	0	1	99	99	99	99	0	0.6	0	7	1	1	0	2006	1	1	0	1	999	0	1	0	0	0	1	1	0	144.567	0	144.567	1	63.6	3	3	1	63.6	0	144.567	0	144.567	9	1	0	0
1214	56	1	1	1	0	0	1	99	99	99	99	0	1.6	0	4	2	2	0	2012	1	1	0	1	20	0	1	1	1	0	1	2	0	71.3667	0	71.3667	1	50.07	3	6	1	50.1	1	50.0667	0	71.3667	1	1	0	0
1215	48	2	2	3	2	0	3	99	99	99	99	0	11.5	8	32	2	2	1	2006	3	0	1	3	999	0	1	1	2	9	0	0	1	126.867	1	126.867	1	49.8	3	3	1	49.8	0	99.8667	0	126.867	9	3	2	0
1216	63	2	2	2	0	0	2	99	99	99	99	0	3.2	0	4	2	2	0	2006	2	1	0	1	999	0	0	1	1	0	1	1	1	86.2333	1	86.2333	1	84.3	3	3	1	84.3	0	84.3	0	86.2333	9	2	0	0
1217	30	2	2	1	0	0	1	99	99	99	99	1	0.1	0	5	9	9	0	2006	1	0	1	3	999	0	0	0	0	9	1	2	0	147.867	0	147.867	1	36.37	1	1	0	147.87	0	147.867	1	36.3667	9	1	0	0
1218	51	2	2	2	3	0	3	99	99	99	99	0	2.7	14	19	9	9	0	2006	3	0	1	3	999	0	1	1	2	9	1	2	1	93.2333	1	93.2333	1	39.63	3	3	1	39.63	0	0	0	93.2333	9	2	3	0
1219	39	2	1	2	1	0	2	99	99	99	99	0	2.5	1	3	3	3	1	2012	2	0	0	4	70	0	0	1	1	0	0	0	1	21.9333	1	21.9333	1	12.7	3	6	1	12.83	1	12.7	0	21.9333	2	2	1	0
1220	44	2	2	3	3	0	3	3	3	0	3	0	5.5	16	16	2	2	1	2013	3	1	1	2	20	1	1	1	2	1	1	2	0	58.1	0	58.1	1	25.17	3	3	1	25.17	0	58.1	0	58.1	1	3	3	0
1221	49	2	2	4	3	0	3	99	99	99	99	0	11	5	5	2	2	1	2006	3	1	0	1	999	0	1	1	2	0	1	1	1	34.3	1	34.3	1	30.43	3	3	1	30.43	0	34.3	0	34.3	9	4	3	0
1222	49	1	1	5	0	0	0	99	99	99	99	0	0.5	0	2	9	1	0	2006	0	1	1	2	999	0	1	0	0	9	1	2	0	156.767	0	156.767	1	156.77	1	1	0	156.77	0	156.767	1	156.767	9	5	0	0
1223	53	2	2	2	3	0	3	99	99	99	99	0	3	13	15	3	3	0	2006	3	1	0	1	999	0	1	1	2	0	1	1	1	61.1667	1	61.1667	1	36.93	3	6	1	36.93	1	36.9333	0	61.1667	9	2	3	0
1224	39	2	2	2	0	0	2	99	99	99	99	0	4.2	0	27	3	3	0	2006	2	0	0	4	999	0	0	1	1	0	0	0	1	19.6667	1	19.6667	1	14.1	3	3	1	14.1	0	19.6667	0	19.6667	9	2	0	0
1225	45	2	2	2	1	0	2	99	99	99	99	0	2.4	1	18	2	2	1	2006	2	1	0	1	999	0	0	1	2	0	1	2	1	129.667	1	129.667	1	59.8	3	3	1	59.8	0	87.5333	0	129.667	9	2	1	0
1226	38	2	1	2	1	0	2	99	99	99	99	0	4.5	2	7	3	3	1	2006	2	0	1	3	999	0	0	1	2	1	0	0	1	46.2	1	46.2	1	24.93	2	2	1	32.17	1	24.9333	0	46.2	9	2	1	0
1227	50	1	1	1	0	0	1	99	99	99	99	0	1.5	0	4	2	3	0	2006	1	1	1	2	999	0	1	1	1	9	1	2	0	151.6	0	151.6	1	127.37	3	3	1	127.37	0	151.6	0	151.6	9	1	0	0
1228	56	1	1	1	0	0	1	99	99	99	99	0	1.8	0	5	2	2	0	2006	1	1	0	1	999	0	1	0	0	0	1	2	0	148.5	0	148.5	1	116.77	2	2	0	148.5	1	116.767	0	148.5	9	1	0	0
1229	43	2	2	4	3	0	3	99	99	99	99	0	2.5	4	7	9	9	1	2006	3	1	1	2	999	0	1	1	2	9	1	2	1	24.2333	1	24.2333	1	16.73	3	3	1	16.73	0	24.2333	0	24.2333	9	4	3	0
1230	56	1	3	1	0	0	1	99	99	99	99	9	0	0	999	9	9	9	2006	1	0	1	3	999	0	1	0	0	9	0	0	1	72.3333	1	72.3333	1	9.9	2	2	1	21.63	1	9.9	0	72.3333	9	1	0	0
1231	51	1	1	2	0	0	2	99	99	99	99	0	2.1	0	3	3	3	0	2006	2	0	1	3	999	0	1	1	1	9	0	0	1	64.7667	1	64.7667	1	64.77	0	0	1	64.77	0	0	0	64.7667	9	2	0	0
1232	46	1	2	1	1	0	2	99	99	99	99	0	1.5	1	9	3	3	0	2006	2	0	0	4	999	0	1	1	2	0	0	0	1	26.3	1	26.3	1	20.8	3	3	1	20.8	0	26.3	0	26.3	9	1	1	0
1233	51	1	1	2	0	0	2	99	99	99	99	0	2.2	0	9	3	3	0	2006	2	0	1	3	999	0	1	1	1	9	0	0	1	141.867	0	141.867	1	78.57	1	1	0	141.87	0	97.4	1	78.5667	9	2	0	0
1234	47	2	2	2	3	0	3	99	99	99	99	0	3.3	11	36	3	3	1	2006	3	0	0	4	999	0	1	1	2	0	1	2	1	57.4	1	57.4	1	34.17	3	3	1	34.17	0	57.4	0	57.4	9	2	3	0
1235	42	2	1	2	0	0	2	99	99	99	99	0	2.3	0	3	2	2	0	2006	2	1	0	1	999	0	0	1	1	0	1	2	0	147.467	0	147.467	1	108.7	2	2	0	147.47	1	108.7	0	147.467	9	2	0	0
1236	54	2	2	2	2	0	3	99	99	99	99	0	4.2	7	12	2	2	0	2006	3	0	0	4	999	0	1	1	2	0	0	0	0	157.667	0	157.667	1	136.63	3	5	1	136.63	0	136.633	1	136.633	9	2	2	0
1237	51	2	2	3	2	0	3	99	99	99	99	9	7	4	47	3	3	0	2007	3	0	0	4	999	0	9	9	9	0	9	0	1	6.86667	1	6.86667	1	6.33	3	3	1	6.33	0	6.86667	0	6.86667	9	3	2	0
1238	71	2	1	2	0	0	2	99	99	99	99	0	2.2	0	5	2	3	0	2006	2	1	0	1	999	0	0	0	0	0	1	1	1	111.5	1	111.5	1	41.87	2	2	0	111.5	1	41.8667	0	111.5	9	2	0	0
1239	45	1	2	1	0	0	1	99	99	99	99	0	1.1	0	5	3	3	1	2006	1	1	0	1	999	0	1	0	0	0	1	3	0	157.167	0	157.167	1	127.77	3	3	1	127.77	0	157.167	0	157.167	9	1	0	0
1240	43	2	2	2	1	0	2	99	99	99	99	0	4.5	3	7	2	2	1	2006	2	1	1	2	999	0	0	1	2	9	1	2	0	153.567	0	153.567	1	10.03	2	2	0	153.57	1	10.0333	0	153.567	9	2	1	0
1241	59	2	2	1	0	0	1	99	99	99	99	0	1.7	0	19	2	2	1	2001	1	1	0	1	0	0	0	0	0	0	1	2	0	157.767	0	157.767	1	131.8	3	6	1	131.8	1	132.067	0	157.767	1	1	0	0
1242	46	2	2	2	1	0	2	99	99	99	99	1	2.5	2	20	2	2	0	2006	2	1	1	2	999	0	0	1	2	9	1	1	0	147.267	0	147.267	1	60.73	2	2	0	147.27	1	60.7333	0	147.267	9	2	1	0
1243	35	2	2	3	1	0	3	99	99	99	99	0	11	3	9	3	3	1	2007	3	1	0	1	999	0	1	1	4	0	1	2	1	35.7667	1	35.7667	1	6.4	3	3	1	6.4	0	35.7667	1	24.1667	9	3	1	0
1244	41	2	1	1	0	0	1	99	99	99	99	1	0.3	0	7	2	2	0	2006	1	1	1	2	999	0	0	0	0	9	1	2	0	150.833	0	150.833	1	79.23	1	1	0	150.83	0	150.833	1	79.2333	9	1	0	0
1245	33	2	2	2	1	0	2	99	99	99	99	0	5	2	9	2	2	1	2006	2	1	0	1	999	0	1	1	2	0	1	2	0	153.367	0	153.367	1	84.2	3	3	1	84.2	0	104.733	0	153.367	9	2	1	0
1246	41	2	1	1	0	0	1	99	99	99	99	1	0.1	0	6	2	2	0	2007	1	1	0	1	999	0	0	0	0	0	1	2	0	141.6	0	141.6	1	85.63	1	1	0	141.6	0	141.6	1	85.6333	9	1	0	0
1247	49	1	1	1	0	0	1	99	99	99	99	0	2	0	2	3	3	0	2006	1	0	0	4	999	0	1	1	1	0	0	0	0	140.267	0	140.267	1	42.03	1	1	0	140.27	0	140.267	1	42.0333	9	1	0	0
1248	48	1	1	1	0	0	1	99	99	99	99	0	0.2	0	6	1	1	0	2006	1	1	0	1	999	0	1	0	0	0	1	2	0	145.267	0	145.267	1	30.7	1	1	0	145.27	0	145.267	1	30.7	9	1	0	0
1249	30	1	1	2	0	0	2	99	99	99	99	0	3.6	0	3	2	2	0	2006	2	0	0	4	999	0	1	1	1	0	0	0	1	24.7667	1	24.7667	1	13.5	3	5	1	13.5	0	24.7667	1	13.1667	9	2	0	0
1250	49	1	2	2	0	0	2	99	99	99	99	0	3.5	0	17	3	3	0	2006	2	0	0	4	999	0	1	1	1	0	0	0	0	147.967	0	147.967	1	102.67	1	1	0	147.97	0	147.967	1	102.667	9	2	0	0
1251	62	1	1	1	0	0	1	99	99	99	99	0	0.1	0	15	2	2	0	2006	1	1	1	2	999	0	1	0	0	9	1	1	1	53.6	1	53.6	1	31.83	3	3	1	31.83	0	0	0	53.6	9	1	0	0
1252	42	1	2	2	2	0	3	2	3	0	3	0	4.8	8	16	2	2	1	2011	3	1	0	1	30	1	1	1	9	0	1	2	1	21.6333	1	21.6333	1	21.63	0	0	1	21.63	0	0	0	21.6333	2	2	3	0
1253	62	2	2	2	3	0	3	99	99	99	99	0	3.5	37	42	3	3	1	2006	3	0	1	3	999	0	1	1	2	9	1	1	1	19.6	1	19.6	1	18.87	3	3	1	18.87	0	19.6	0	19.6	9	2	3	0
1254	46	1	2	1	2	0	3	99	99	99	99	0	1.7	4	25	3	3	0	2006	3	1	1	2	999	0	1	1	2	9	1	2	1	67.0333	1	67.0333	1	30.67	2	2	0	67.03	1	30.6667	0	67.0333	9	1	2	0
1255	33	1	1	1	2	0	3	99	99	99	99	0	1.5	4	22	2	2	1	2006	3	1	0	1	999	0	1	1	2	0	1	2	0	152.7	0	152.7	1	36.63	3	3	1	36.63	0	121.967	0	152.7	9	1	2	0
1256	28	2	2	1	1	0	2	99	99	99	99	0	1.4	3	22	2	2	0	2006	2	1	1	2	999	0	0	1	2	9	1	2	1	85.1333	1	85.1333	1	78.57	3	6	1	78.57	1	78.5667	0	85.1333	9	1	1	0
1257	45	2	2	3	3	0	3	99	99	99	99	0	6.2	10	11	3	3	1	2006	3	1	1	2	999	0	1	1	2	9	1	2	0	151.1	0	151.1	1	114.77	3	3	1	114.77	0	151.1	0	151.1	9	3	3	0
1258	55	1	2	1	2	0	3	99	99	99	99	0	1.5	4	17	2	2	0	2006	3	1	0	1	999	0	1	1	2	0	1	1	1	147.233	1	147.233	1	132.07	3	3	1	132.07	0	132.067	0	147.233	9	1	2	0
1259	51	1	2	2	2	0	3	99	99	99	99	0	3.5	5	15	2	2	1	2006	3	0	0	4	999	0	1	1	2	0	0	0	1	25.3	1	25.3	1	12.63	3	5	1	12.63	0	25.3	1	12.6333	9	2	2	0
1260	55	1	2	2	3	0	3	99	99	99	99	9	2.5	22	22	3	2	0	2006	3	0	1	3	0	0	9	9	9	9	9	0	1	45.5667	1	45.5667	1	7.3	1	1	0	45.57	0	7.66667	1	7.3	1	2	3	0
1261	30	1	1	1	0	0	1	99	99	99	99	0	1.5	0	10	2	2	1	2006	1	1	0	1	999	0	1	1	1	0	1	2	1	121.3	1	121.3	1	82.2	3	3	1	82.2	0	85.3667	0	121.3	9	1	0	0
1262	42	2	1	2	2	0	3	99	99	99	99	1	3.8	5	20	3	3	1	2006	3	1	0	1	999	0	1	1	1	0	1	2	1	49.3333	1	49.3333	1	24.87	3	3	1	24.87	0	37.1667	0	49.3333	9	2	2	0
1263	37	2	2	2	1	0	2	99	99	99	99	1	3	2	11	2	2	1	2006	2	1	0	1	999	0	0	1	2	0	1	2	0	142.1	0	142.1	1	64.17	1	1	0	142.1	0	142.1	1	64.1667	9	2	1	0
1264	33	2	2	1	1	0	2	99	99	99	99	1	0.8	1	12	1	1	0	2006	2	0	1	3	999	0	0	1	2	9	0	0	0	149.567	0	149.567	1	79.97	1	1	0	149.57	0	149.567	1	79.9667	9	1	1	0
1265	51	2	2	1	3	0	3	99	99	99	99	0	2	11	24	9	9	1	2006	3	0	1	3	999	0	1	1	2	9	0	0	1	66.5667	1	66.5667	1	27.2	2	2	1	45.27	1	27.2	0	66.5667	9	1	3	0
1266	51	2	2	1	3	0	3	99	99	99	99	0	1.7	999	999	3	3	1	2006	3	0	0	4	999	0	1	1	2	0	0	0	1	43	1	43	1	10.97	1	1	1	23.93	1	17.5333	1	10.9667	9	1	3	0
1267	33	1	1	1	0	0	1	99	99	99	99	0	1.7	0	5	2	2	0	2006	1	1	0	1	999	0	1	1	1	0	0	2	0	154.2	0	154.2	1	153.87	1	1	0	154.2	0	154.2	1	153.867	9	1	0	0
1268	46	2	2	2	3	0	3	99	99	99	99	0	2.7	18	33	2	2	1	2006	3	1	0	1	999	0	1	1	2	0	1	2	1	92.0333	1	92.0333	1	30.07	3	3	1	30.07	0	87.8667	0	92.0333	9	2	3	0
1269	39	2	2	2	1	0	2	99	99	99	99	0	2.5	2	18	2	2	0	2006	2	1	0	1	999	0	0	1	2	0	1	2	1	39.4	1	39.4	1	24.63	3	3	1	24.63	0	36.9	0	39.4	9	2	1	0
1270	53	1	2	1	0	0	1	99	99	99	99	0	1.7	0	7	2	2	0	2006	1	1	1	2	999	0	1	0	0	9	1	2	1	58.5333	1	58.5333	1	30.77	3	3	1	30.77	0	36.9	0	58.5333	9	1	0	0
1271	60	1	2	2	0	0	2	99	99	99	99	0	2.2	0	4	2	2	0	2006	2	1	1	2	999	0	1	1	1	9	1	2	1	84.3333	1	84.3333	1	58.43	3	7	1	58.43	1	58.4333	1	58.4333	9	2	0	0
1272	42	2	2	3	3	0	3	99	99	99	99	0	0	999	999	2	2	1	2006	3	0	0	4	999	0	1	1	2	0	0	0	1	42.1667	1	42.1667	1	31.73	3	3	1	31.73	0	36.8333	0	42.1667	9	3	3	0
1273	55	1	1	1	1	0	2	2	0	0	2	0	1.8	1	6	2	2	1	2013	2	1	0	1	10	1	1	1	9	0	1	1	0	72.7667	0	72.7667	1	72.77	3	3	1	72.77	0	72.7667	0	72.7667	1	2	0	0
1274	49	2	2	4	1	0	3	99	99	99	99	0	6	2	5	9	9	1	2007	3	0	0	4	999	0	1	1	2	0	1	1	1	55.3667	1	55.3667	1	55.37	0	0	1	55.37	0	0	0	55.3667	9	4	1	0
1275	59	1	1	2	0	0	2	99	99	99	99	0	2.2	0	4	3	3	0	2006	2	0	0	4	999	0	1	1	1	0	0	0	1	33	1	33	1	33	0	0	1	33	0	0	0	33	9	2	0	0
1276	39	2	2	2	0	0	2	99	99	99	99	1	3	0	5	2	2	0	2006	2	1	0	1	999	0	0	0	0	0	1	2	0	148.767	0	148.767	1	91.67	2	2	1	118.73	1	91.6667	0	148.767	9	2	0	0
1277	58	2	2	1	0	0	1	99	99	99	99	0	2	0	4	2	2	0	2006	1	1	0	1	999	0	0	0	0	0	1	2	1	38.7333	1	38.7333	1	19.07	3	3	1	19.07	0	36.4	0	38.7333	9	1	0	0
1278	36	2	2	1	0	0	1	99	99	99	99	1	2	0	4	3	3	0	2006	1	1	1	2	999	0	0	0	0	9	1	3	1	91.8333	1	91.8333	1	19.1	3	3	1	19.1	0	85.8	0	91.8333	9	1	0	0
1279	35	2	2	3	1	0	3	99	99	99	99	0	5.5	1	11	3	3	0	2006	3	0	1	3	999	0	1	1	2	9	0	0	1	32.7	1	32.7	1	14.6	3	3	1	14.6	0	24.6	0	32.7	9	3	1	0
1280	39	2	1	1	0	0	1	99	99	99	99	0	0.3	0	4	3	3	0	2010	1	1	0	1	999	0	0	0	0	0	1	2	0	106.5	0	106.5	1	36.2	2	2	1	89.43	1	36.2	0	106.5	9	1	0	0
1281	42	2	2	2	2	0	3	99	99	99	99	0	2.5	4	19	2	3	0	2006	3	1	0	1	999	0	1	1	2	0	1	2	1	52.5333	0	52.5333	1	23.43	3	3	1	23.43	0	38.8	0	52.5333	9	2	2	0
1282	49	2	2	5	0	0	0	99	99	99	99	1	2.8	0	2	9	2	9	2008	0	0	1	3	999	0	0	0	0	9	0	0	0	130.333	0	130.333	1	25.93	1	1	0	130.33	0	130.333	1	25.9333	9	5	0	0
1283	57	2	2	1	0	0	1	99	99	99	99	0	1.5	0	5	2	2	0	2006	1	0	0	4	999	0	0	1	1	0	0	0	1	55.6333	1	55.6333	1	44.3	3	3	1	44.3	0	55.6333	0	55.6333	9	1	0	0
1284	33	1	2	2	0	0	2	99	99	99	99	0	2.2	0	7	2	2	0	2006	2	1	0	1	999	0	1	1	1	0	1	2	0	148.6	0	148.6	1	84.23	3	3	1	84.23	0	148.6	1	85.4	9	2	0	0
1285	43	2	2	1	3	0	3	99	99	99	99	0	1.3	15	31	3	3	0	2007	3	1	1	2	999	0	1	1	1	9	1	2	1	17.5	1	17.5	1	17.5	0	0	1	17.5	0	0	0	17.5	9	1	3	0
1286	32	2	2	2	2	0	3	99	99	99	99	0	2.5	6	10	2	2	1	2006	3	1	1	2	999	0	0	1	2	9	1	2	1	75.9	1	75.9	1	46	3	3	1	46	0	62.7	0	75.9	9	2	2	0
1287	37	2	2	2	1	0	2	99	99	99	99	1	3	3	10	3	3	1	2006	2	1	0	1	999	0	0	1	2	0	1	2	1	39.6	1	39.6	1	24.37	2	2	1	25.67	1	24.3667	0	39.6	9	2	1	0
1288	62	1	2	1	3	0	3	99	99	99	99	0	1.7	17	21	9	9	1	2006	3	1	1	2	999	0	1	1	2	9	1	1	1	85.3667	1	85.3667	1	49.87	3	3	1	49.87	0	64.0667	0	85.3667	9	1	3	0
1289	48	2	2	2	1	0	2	99	99	99	99	0	4.7	1	20	2	2	0	2006	2	0	1	3	999	0	0	1	2	9	0	0	1	89.4667	1	89.4667	1	32.77	3	6	1	32.77	1	32.7667	0	89.4667	9	2	1	0
1290	58	1	1	1	1	0	2	99	99	99	99	0	1.4	1	3	3	3	1	2009	2	1	0	1	999	0	1	1	1	0	1	1	0	113.033	0	113.033	1	75.7	2	2	0	113.03	1	75.7	0	113.033	9	1	1	0
1291	52	2	2	2	1	0	2	99	99	99	99	0	2.9	2	21	3	3	0	2006	2	0	1	3	999	0	0	1	2	9	1	1	1	2.53333	1	2.53333	1	2.53	0	0	1	2.53	0	0	0	2.53333	9	2	1	0
1292	30	2	2	3	2	0	3	99	99	99	99	1	5.5	6	10	2	2	1	2008	3	1	1	2	999	0	1	1	2	1	1	2	1	79.9333	1	79.9333	1	36.43	3	3	1	36.43	0	66.7667	0	79.9333	9	3	2	0
1293	43	1	3	5	0	0	0	99	99	99	99	0	1.2	999	999	9	2	0	2007	0	1	0	1	999	0	1	0	0	0	1	2	0	140.9	0	140.9	1	131	1	1	0	140.9	0	140.9	1	131	9	5	0	0
1294	66	1	2	1	0	0	1	99	99	99	99	0	2	0	7	2	2	1	2006	1	1	0	1	999	0	1	0	0	0	1	2	1	24.6	1	24.6	1	22.8	3	3	1	22.8	0	24.6	0	24.6	9	1	0	0
1295	42	1	1	2	0	0	2	99	99	99	99	0	2.5	0	5	3	3	0	2006	2	0	1	3	999	0	1	1	1	1	1	2	1	111.967	1	111.967	1	42.6	2	2	1	74.57	1	42.6	0	111.967	9	2	0	0
1296	52	1	2	1	1	0	2	99	99	99	99	0	1.7	3	8	3	3	1	2006	2	0	0	4	999	0	1	1	1	0	0	0	1	35.6	1	35.6	1	13.03	3	3	1	13.03	0	35.2	0	35.6	9	1	1	0
1297	40	1	2	1	3	0	3	99	99	99	99	0	2	66	66	3	3	1	2006	3	0	0	4	999	0	1	1	2	0	1	2	1	35.8667	1	35.8667	1	20.37	3	3	1	20.37	0	35.1667	0	35.8667	9	1	3	0
1298	28	1	1	2	0	0	2	99	99	99	99	0	3.9	0	3	2	3	0	2007	2	1	1	2	999	0	1	1	9	9	1	2	1	34.3667	1	34.3667	1	33.33	3	3	1	33.33	0	33.3667	0	34.3667	9	2	0	0
1299	38	1	3	5	0	0	0	99	99	99	99	0	0.4	999	999	9	2	0	2007	0	1	9	9	999	0	1	0	0	0	1	2	0	148.167	0	148.167	1	61.97	1	1	0	148.17	0	148.167	1	61.9667	9	5	0	0
1300	39	1	2	5	0	0	0	99	99	99	99	0	0	0	5	9	2	9	2006	0	0	1	3	999	0	1	0	0	9	1	2	0	149.4	0	149.4	1	56.07	1	1	0	149.4	0	149.4	1	56.0667	9	5	0	0
1301	42	2	2	2	1	0	2	99	99	99	99	1	3.3	3	16	3	3	1	2007	2	1	0	1	999	0	0	1	2	0	1	2	1	75.1667	1	75.1667	1	46.43	2	2	0	75.17	1	46.4333	0	75.1667	9	2	1	0
1302	46	1	2	1	0	0	1	99	99	99	99	0	2	0	8	3	3	0	2006	1	1	1	2	999	0	1	0	0	9	1	3	1	69.4	1	69.4	1	7.2	3	3	1	7.2	0	63	0	69.4	9	1	0	0
1303	40	1	1	1	0	0	1	99	99	99	99	0	1.5	0	6	2	2	0	2006	1	1	0	1	999	0	1	1	1	0	1	2	0	147.8	0	147.8	1	3.9	3	3	1	3.9	0	147.8	0	147.8	9	1	0	0
1304	41	2	2	3	3	0	3	99	99	99	99	0	6	13	15	3	3	1	2006	3	0	1	3	999	0	1	1	2	9	0	0	1	19.6333	1	19.6333	1	10.73	3	3	1	10.73	0	19.6333	0	19.6333	9	3	3	0
1305	53	2	1	3	0	0	2	99	99	99	99	0	8.5	0	3	3	3	1	2006	2	1	0	1	999	0	1	1	1	0	1	2	1	146.533	1	146.533	1	59.47	3	3	1	59.47	0	92.8	0	146.533	9	3	0	0
1306	55	1	1	1	0	0	1	99	99	99	99	0	1.9	0	4	3	3	0	2007	1	1	0	1	999	0	1	0	0	0	1	3	1	99.3333	1	99.3333	1	82.7	2	2	0	99.33	1	82.7	0	99.3333	9	1	0	0
1307	64	2	2	2	0	0	2	99	99	99	99	0	4	1	14	2	2	0	2006	2	1	1	2	999	0	0	1	9	9	1	1	1	25.4333	1	25.4333	1	12.8	3	3	1	12.8	0	25.4333	0	25.4333	9	2	0	0
1308	41	1	1	2	0	0	2	99	99	99	99	0	2.6	0	3	2	2	1	2006	2	1	0	1	999	0	1	0	0	0	1	3	0	143.967	0	143.967	1	7.8	1	1	0	143.97	0	143.967	1	7.8	9	2	0	0
1309	46	1	1	2	0	0	2	99	99	99	99	0	2.5	0	9	3	3	0	2006	2	0	1	3	999	0	1	1	9	9	0	0	1	29.1	1	29.1	1	21.77	3	3	1	21.77	0	29.1	0	29.1	9	2	0	0
1310	47	1	2	5	0	0	0	99	99	99	99	0	0.6	0	7	9	9	9	2007	0	1	0	1	999	0	1	0	0	0	0	0	1	141.733	1	141.733	1	38.83	3	3	1	38.83	0	84.1	0	141.733	9	5	0	0
1311	50	2	1	2	0	0	2	99	99	99	99	0	2.5	0	5	2	2	0	2006	2	0	0	4	999	0	0	1	1	0	0	0	1	118.633	1	118.633	1	18.37	2	2	1	64.5	1	18.3667	0	118.633	9	2	0	0
1312	35	2	2	2	1	0	2	99	99	99	99	1	4	3	10	3	3	1	2006	2	1	1	2	999	0	0	1	2	9	1	2	0	129.767	0	129.767	1	105.27	3	7	1	105.27	1	105.267	1	105.267	9	2	1	0
1313	45	1	2	1	2	0	3	99	99	99	99	0	2	7	28	3	3	1	2007	3	1	1	2	999	0	1	1	2	9	1	2	1	147.733	1	147.733	1	60.53	3	3	1	60.53	0	140.733	0	147.733	9	1	2	0
1314	38	1	2	1	1	0	2	99	99	99	99	0	1.1	2	15	2	2	1	2007	2	1	0	1	999	0	1	1	2	0	9	9	0	148.367	0	148.367	1	117.57	1	1	0	148.37	0	148.367	1	117.567	9	1	1	0
1315	54	1	2	3	2	0	3	99	99	99	99	0	3.5	2	13	9	9	0	2007	3	1	0	1	999	0	1	9	9	0	9	9	0	85.1667	0	85.1667	1	13.87	1	1	0	85.17	0	85.1667	1	13.8667	9	3	2	0
1316	32	2	1	1	0	0	1	99	99	99	99	0	1.4	0	2	3	3	0	2007	1	1	1	2	999	0	0	9	9	9	1	2	1	21.9	1	21.9	1	21.9	0	0	1	21.9	0	0	0	21.9	9	1	0	0
1317	48	2	2	2	3	0	3	99	99	99	99	0	4	24	37	3	3	1	2007	3	0	1	3	999	0	1	1	2	9	1	1	1	34.6	1	34.6	1	18.5	3	3	1	18.5	0	33.9667	0	34.6	9	2	3	0
1318	43	2	2	1	0	0	1	99	99	99	99	9	999	999	999	9	9	9	2001	1	9	9	9	999	0	9	9	9	9	9	9	1	207.9	1	207.9	1	69.1	2	2	1	155.6	1	69.1	0	207.9	9	1	0	0
1319	50	2	2	2	1	0	2	99	99	99	99	0	4.5	4	24	3	3	1	2007	2	1	1	2	999	0	1	1	2	9	1	1	1	124.833	1	124.833	1	85.6	3	5	1	85.6	0	91.3	1	85.1333	9	2	1	0
1320	40	2	2	3	3	0	3	99	99	99	99	0	8.2	18	22	2	2	1	2007	3	1	0	1	999	0	1	1	2	0	1	2	0	147.433	0	147.433	1	114.53	3	3	1	114.53	0	147.433	0	147.433	9	3	3	0
1321	41	2	2	2	1	0	2	99	99	99	99	0	4	1	17	2	2	0	2007	2	1	0	1	999	0	0	1	2	0	1	2	1	96.6	1	96.6	1	60.03	3	6	1	60.03	1	60.0333	0	96.6	9	2	1	0
1322	40	1	1	1	0	0	1	99	99	99	99	0	1.7	999	999	3	3	9	2007	1	1	0	1	999	0	1	1	1	0	0	0	0	147.667	0	147.667	1	13.17	1	1	0	147.67	0	147.667	1	13.1667	9	1	0	0
1323	29	2	2	1	2	0	3	99	99	99	99	0	2	5	11	3	3	0	2007	3	1	0	1	999	0	1	1	2	0	1	2	1	49	1	49	1	49	0	0	1	49	0	0	0	49	9	1	2	0
1324	44	2	2	2	3	0	3	99	99	99	99	0	2.5	39	39	3	3	1	2007	3	1	0	1	999	0	1	1	2	0	1	2	1	48.3	1	48.3	1	12.97	3	3	1	12.97	0	45.9667	0	48.3	9	2	3	0
1325	26	2	1	1	0	0	1	99	99	99	99	1	0.7	0	4	1	1	0	2007	1	1	0	1	999	0	0	1	1	0	1	2	0	145.733	0	145.733	1	55.07	1	1	0	145.73	0	145.733	1	55.0667	9	1	0	0
1326	35	1	1	1	0	0	1	99	99	99	99	0	1	0	5	2	2	0	2007	1	1	0	1	999	0	1	0	0	0	1	2	0	147.2	0	147.2	1	99.37	3	3	1	99.37	0	147.2	0	147.2	9	1	0	0
1327	41	2	1	2	1	0	2	99	99	99	99	0	2.8	1	6	2	2	0	2007	2	1	1	2	999	0	0	1	2	9	1	2	1	129.7	1	129.7	1	85.83	3	6	1	85.83	1	85.8333	0	129.7	9	2	1	0
1328	53	1	1	1	0	0	1	99	99	99	99	0	1.4	0	3	3	3	0	2007	1	1	0	1	999	0	1	0	0	1	1	3	0	146.267	0	146.267	1	19.13	2	2	1	53.97	1	19.1333	0	146.267	9	1	0	0
1329	73	2	1	1	0	0	1	99	99	99	99	0	1	0	6	2	2	0	2007	1	1	0	1	999	0	0	0	0	0	1	2	1	37.4333	1	37.4333	1	37.43	0	0	1	37.43	0	0	0	37.4333	9	1	0	0
1330	44	2	2	2	3	0	3	99	99	99	99	0	3.5	51	51	2	2	1	2007	3	1	0	1	999	0	1	1	2	0	1	2	1	71.9333	1	71.9333	1	60.37	3	3	1	60.37	0	60.3667	0	71.9333	9	2	3	0
1331	36	2	2	4	0	0	3	99	99	99	99	0	5	0	4	3	3	1	2007	3	0	1	3	999	0	1	1	2	9	1	2	1	32.1333	1	32.1333	1	14.67	3	3	1	14.67	0	27.7667	0	32.1333	9	4	0	0
1332	51	2	2	2	3	0	3	99	99	99	99	0	3.5	20	40	3	3	1	2007	3	0	1	3	999	0	1	1	9	9	0	0	1	31.2	1	31.2	1	31.2	0	0	1	31.2	0	0	0	31.2	9	2	3	0
1333	38	2	2	2	1	0	2	99	99	99	99	1	2.2	2	14	3	3	1	2007	2	0	0	4	999	0	0	1	2	0	0	0	1	52.9667	1	52.9667	1	32.7	3	3	1	32.7	0	32.8333	0	52.9667	9	2	1	0
1334	39	1	2	2	0	0	2	99	99	99	99	0	3.5	0	6	3	3	0	2007	2	0	0	4	999	0	1	1	1	0	0	0	1	33.3333	1	33.3333	1	33.33	0	0	1	33.33	0	0	0	33.3333	9	2	0	0
1335	35	2	2	2	3	0	3	99	99	99	99	0	4.9	20	20	2	2	1	2007	3	1	0	1	999	0	1	1	2	0	1	3	1	137.767	1	137.767	1	60.8	3	6	1	60.8	1	60.9	0	137.767	9	2	3	0
1336	37	2	2	2	3	0	3	99	99	99	99	0	4.3	24	24	2	2	1	2007	3	1	0	1	999	0	1	1	2	0	1	2	1	87.8667	1	87.8667	1	17.8	3	6	1	17.8	1	17.8	0	87.8667	9	2	3	0
1337	41	1	2	2	1	0	2	99	99	99	99	0	3.6	2	17	2	2	0	2008	2	1	0	1	999	0	1	1	2	0	1	2	0	128.767	0	128.767	1	110.87	3	3	1	110.87	0	128.767	0	128.767	9	2	1	0
1338	41	2	2	1	1	0	2	99	99	99	99	0	1.8	1	18	3	2	1	2007	2	1	0	1	999	0	0	1	2	0	1	2	1	96.6667	1	96.6667	1	24.8	2	2	1	90.3	1	24.8	0	96.6667	9	1	1	0
1339	60	1	2	2	0	0	2	99	99	99	99	0	1.6	14	38	3	3	0	2008	2	1	0	1	999	0	1	1	2	0	1	1	0	133.8	0	133.8	1	82.6	3	3	1	82.6	0	133.8	0	133.8	9	2	0	0
1340	55	2	2	3	3	0	3	99	99	99	99	0	6.4	25	38	3	3	1	2013	3	1	0	1	40	0	1	0	0	0	1	1	1	58.0333	1	58.0333	1	44.47	3	3	1	44.47	0	44.5	0	58.0333	2	3	3	0
1341	33	2	2	3	2	0	3	99	99	99	99	1	6.5	5	6	3	3	1	2007	3	1	0	1	999	0	1	1	2	0	1	2	1	53.1	1	53.1	1	23.4	3	3	1	23.4	0	23.5	0	53.1	9	3	2	0
1342	53	1	2	2	1	0	2	99	99	99	99	0	2.1	1	7	2	2	0	2007	2	1	0	1	999	0	1	1	2	0	1	2	0	146.2	0	146.2	1	126.17	1	1	0	146.2	0	146.2	1	126.167	9	2	1	0
1343	42	2	2	4	1	0	3	99	99	99	99	0	13	2	3	3	3	0	2007	3	1	0	1	999	0	1	1	2	0	1	2	1	19.3667	1	19.3667	1	19.37	0	0	1	19.37	0	0	0	19.3667	9	4	1	0
1344	40	1	1	2	0	0	2	99	99	99	99	0	3	0	5	2	3	0	2007	2	0	0	4	999	0	1	1	1	0	0	0	0	151.3	0	151.3	1	144.9	1	1	0	151.3	0	151.3	1	144.9	9	2	0	0
1345	46	1	1	1	0	0	1	99	99	99	99	0	0.8	0	7	2	2	0	2007	1	0	1	3	999	0	1	1	1	9	1	2	0	146.167	0	146.167	1	31.73	1	1	0	146.17	0	146.167	1	31.7333	9	1	0	0
1346	52	1	2	1	0	0	1	99	99	99	99	0	1	0	9	2	2	0	2007	1	1	0	1	999	0	1	0	0	0	1	2	0	145.733	0	145.733	1	7.73	2	2	0	145.73	1	7.73333	0	145.733	9	1	0	0
1347	45	1	1	1	0	0	1	99	99	99	99	0	1.1	0	3	9	9	9	2007	1	1	0	1	999	0	1	0	0	0	1	3	0	151.3	0	151.3	1	151.3	1	1	0	151.3	0	151.3	1	151.3	9	1	0	0
1348	35	2	2	2	1	0	2	99	99	99	99	0	3.5	2	16	3	3	1	2007	2	0	0	4	999	0	0	1	2	0	0	0	0	145.1	0	145.1	1	16.37	3	3	1	16.37	0	145.1	0	145.1	9	2	1	0
1349	38	1	2	2	1	0	2	99	99	99	99	0	2.4	2	6	2	2	1	2007	2	1	1	2	999	0	1	1	2	9	1	2	0	145.467	0	145.467	1	60.53	3	3	1	60.53	0	145.467	0	145.467	9	2	1	0
1350	62	1	2	1	3	0	3	99	99	99	99	0	2	20	21	2	2	1	2012	3	0	0	4	999	0	1	1	2	0	0	0	1	44.6333	1	44.6333	1	36.4	2	2	1	43.37	1	36.4	0	44.6333	9	1	3	0
1351	39	2	2	2	2	0	3	99	99	99	99	0	5	4	14	3	3	1	2007	3	0	0	4	999	0	1	1	2	0	0	0	1	46.7333	1	46.7333	1	18.5	1	1	1	18.5	0	46.7333	1	15	9	2	2	0
1352	49	1	2	2	0	0	2	99	99	99	99	0	2.5	0	16	3	3	1	2007	2	1	1	2	999	0	1	0	0	9	1	3	0	145.567	0	145.567	1	33.23	2	2	0	145.57	1	33.2333	0	145.567	9	2	0	0
1353	48	2	2	1	0	0	1	99	99	99	99	1	0.3	0	4	2	2	0	2007	1	1	0	1	999	0	0	0	0	0	1	2	0	144.6	0	144.6	1	101.67	2	2	0	144.6	1	101.667	0	144.6	9	1	0	0
1354	29	2	1	1	0	0	1	99	99	99	99	1	0.1	0	12	2	3	1	2007	1	1	0	1	999	0	0	0	0	0	1	2	0	143.933	0	143.933	1	30.9	2	2	0	143.93	1	30.9	0	143.933	9	1	0	0
1355	56	2	2	4	3	0	3	99	99	99	99	0	6.5	11	14	3	3	1	2007	3	0	1	3	999	0	1	1	2	9	0	0	1	41.3667	1	41.3667	1	39	3	3	1	39	0	39.0333	0	41.3667	9	4	3	0
1356	74	1	2	1	1	0	2	99	99	99	99	0	1.5	2	25	3	2	0	2009	2	0	1	3	999	0	0	0	0	9	1	2	1	61.2333	1	61.2333	1	59.8	1	1	1	59.8	0	61.2333	1	44.2333	9	1	1	0
1357	70	2	2	2	2	0	3	99	99	99	99	0	3.1	6	15	2	3	1	2007	3	0	0	4	999	0	1	1	9	0	0	0	1	30.1333	1	30.1333	1	14.73	3	3	1	14.73	0	0	0	30.1333	9	2	2	0
1358	57	1	2	1	1	0	2	99	99	99	99	0	2	1	16	2	2	1	2007	2	0	1	3	999	0	1	1	2	9	0	0	1	57.8667	0	57.8667	1	37.53	3	3	1	37.53	0	51.5333	0	57.8667	9	1	1	0
1359	43	1	1	1	0	0	1	99	99	99	99	0	1.8	0	4	2	2	0	2007	1	1	0	1	999	0	1	0	0	0	1	3	0	144.633	0	144.633	1	126	1	1	0	144.63	0	144.633	1	126	9	1	0	0
1360	42	2	1	1	0	0	1	99	99	99	99	0	1.8	0	5	3	3	1	2007	1	1	0	1	999	0	0	0	0	0	1	3	0	145	0	145	1	23.1	1	1	0	145	0	145	1	23.1	9	1	0	0
1361	30	1	1	2	0	0	2	99	99	99	99	0	2.4	0	5	2	3	0	2007	2	1	1	2	999	0	1	1	1	1	1	2	0	144.3	0	144.3	1	34.47	2	2	1	93.33	1	34.4667	0	144.3	9	2	0	0
1362	46	2	2	2	3	0	3	99	99	99	99	0	5	12	20	3	3	1	2007	3	1	0	1	999	0	1	1	2	0	1	2	1	54.1333	1	54.1333	1	11.87	3	3	1	11.87	0	53.7	0	54.1333	9	2	3	0
1363	35	2	1	2	1	0	2	99	99	99	99	0	3.5	2	17	2	2	1	2007	2	1	0	1	999	0	0	1	2	0	1	2	0	144.6	0	144.6	1	84.47	1	1	1	84.47	0	144.6	1	48.6	9	2	1	0
1364	41	2	2	2	0	0	2	99	99	99	99	1	3.2	0	4	3	3	0	2007	2	0	0	4	999	0	0	1	2	0	0	0	1	85.8	1	85.8	1	30.23	3	3	1	30.23	0	85.6333	0	85.8	9	2	0	0
1365	42	2	2	1	1	0	2	99	99	99	99	1	0.1	1	15	2	2	0	2007	2	1	1	2	999	0	0	1	2	9	1	2	1	67.8333	1	67.8333	1	51.13	3	3	1	51.13	0	60.8667	0	67.8333	9	1	1	0
1366	64	2	2	2	2	0	3	99	99	99	99	0	3	5	12	3	3	0	2007	3	0	1	3	999	0	1	1	2	9	0	0	1	66.5667	1	66.5667	1	24.67	3	3	1	24.67	0	57.5667	0	66.5667	9	2	2	0
1367	32	2	2	5	0	0	0	99	99	99	99	1	7.5	0	7	9	1	0	2007	0	1	0	1	999	0	0	0	0	0	0	0	0	143.233	0	143.233	1	97.07	1	1	0	143.23	0	143.233	1	97.0667	9	5	0	0
1368	66	2	2	4	3	0	3	99	99	99	99	0	3.7	2	6	3	2	0	2007	3	0	0	4	999	0	1	1	2	0	0	0	0	139.633	0	139.633	1	10	2	2	0	139.63	1	10	0	139.633	9	4	3	0
1369	57	1	3	5	0	0	0	99	99	99	99	0	1.5	0	0	9	3	9	2012	0	0	1	3	20	0	1	0	0	9	0	0	0	76.8	0	76.8	1	38.6	1	1	0	76.8	0	76.8	1	38.6	1	5	0	0
1370	57	2	2	2	1	0	2	99	99	99	99	0	2.5	1	7	3	3	1	2007	2	0	0	4	999	0	0	1	2	0	0	0	1	40.2333	1	40.2333	1	12.93	3	6	1	12.93	1	12.9333	0	40.2333	9	2	1	0
1371	41	1	2	2	1	0	2	99	99	99	99	0	3.5	1	8	3	3	0	2007	2	0	0	4	999	0	1	1	2	1	0	0	1	83.8333	1	83.8333	1	26.37	2	2	1	45.93	1	26.3667	0	83.8333	9	2	1	0
1372	68	1	2	1	0	0	1	99	99	99	99	0	1.4	0	4	1	1	0	2007	1	1	0	1	999	0	1	0	0	0	1	2	0	143.867	0	143.867	1	142.37	3	3	1	142.37	0	143.867	0	143.867	9	1	0	0
1373	37	1	1	2	0	0	2	99	99	99	99	0	3	0	3	3	3	0	2007	2	0	0	4	999	0	1	1	1	0	9	0	1	43.6667	1	43.6667	1	22.63	3	6	1	22.63	1	22.6333	0	43.6667	9	2	0	0
1374	35	1	1	2	0	0	2	99	99	99	99	0	2.3	0	7	3	3	0	2007	2	0	0	4	999	0	1	1	1	0	0	0	0	143.833	0	143.833	1	105.63	1	1	0	143.83	0	143.833	1	105.633	9	2	0	0
1375	46	2	1	2	0	0	2	99	99	99	99	0	2.3	0	4	9	9	0	2007	2	0	0	4	999	0	0	0	0	0	0	0	0	143.833	0	143.833	1	90.9	1	1	0	143.83	0	143.833	1	90.9	9	2	0	0
1376	34	2	2	2	1	0	2	99	99	99	99	0	2.5	3	9	3	3	1	2007	2	1	0	1	999	0	0	1	2	0	1	2	0	143.833	0	143.833	1	60.4	3	3	1	60.4	0	143.833	0	143.833	9	2	1	0
1377	58	2	1	1	0	0	1	99	99	99	99	0	1.7	0	3	2	2	0	2007	1	1	0	1	999	0	0	0	0	0	1	2	1	61.9	1	61.9	1	24.13	3	6	1	24.13	1	24.1333	0	61.9	9	1	0	0
1378	46	2	1	1	0	0	1	99	99	99	99	1	1	0	5	3	3	0	2007	1	0	1	3	999	0	0	1	1	9	0	0	0	142.933	0	142.933	1	19.03	2	2	0	142.93	1	19.0333	0	142.933	9	1	0	0
1379	54	2	1	1	0	0	1	99	99	99	99	0	1.8	0	7	2	2	0	2007	1	0	0	4	999	0	0	1	1	0	0	0	0	143.933	0	143.933	1	25.07	2	2	0	143.93	1	25.0667	0	143.933	9	1	0	0
1380	55	2	1	2	0	0	2	99	99	99	99	0	3.5	0	9	3	3	0	2009	2	0	1	3	999	0	0	0	0	9	1	1	1	27.3333	1	27.3333	1	27.33	0	0	1	27.33	0	0	0	27.3333	9	2	0	0
1381	50	2	2	2	2	0	3	99	99	99	99	0	2.5	7	13	3	3	1	2007	3	0	1	3	999	0	1	1	2	9	0	0	1	41.9	1	41.9	1	41.9	0	0	1	41.9	0	0	0	41.9	9	2	2	0
1382	44	1	1	1	0	0	1	99	99	99	99	0	1.3	0	3	2	3	0	2007	1	0	0	4	999	0	0	0	0	0	0	0	0	143.467	0	143.467	1	13.27	1	1	0	143.47	0	59.8	1	13.2667	9	1	0	0
1383	60	1	1	1	0	0	1	99	99	99	99	0	1.3	0	7	3	3	0	2007	1	0	1	3	999	0	1	1	1	9	0	0	0	143.133	0	143.133	1	72.7	1	1	0	143.13	0	81.2333	1	72.7	9	1	0	0
1384	45	2	2	2	3	0	3	99	99	99	99	0	3	15	33	2	2	1	2007	3	1	0	1	999	0	1	1	2	0	1	2	1	87.8333	1	87.8333	1	45.77	3	3	1	45.77	0	79.3333	0	87.8333	9	2	3	0
1385	50	1	1	1	0	0	1	99	99	99	99	0	1.2	0	9	3	3	1	2007	1	0	0	4	999	0	1	1	1	0	0	0	0	143.133	0	143.133	1	85.07	1	1	0	143.13	0	143.133	1	85.0667	9	1	0	0
1386	34	1	2	2	1	0	2	99	99	99	99	0	3.2	3	11	2	9	0	2008	2	1	0	1	999	0	1	1	2	0	0	0	1	123.3	1	123.3	1	105.83	1	1	1	105.83	0	123.3	1	39.4333	9	2	1	0
1387	39	1	1	2	0	0	2	99	99	99	99	0	2.5	0	5	2	2	1	2007	2	1	0	1	999	0	1	0	0	0	1	3	1	126.633	1	126.633	1	60.2	2	2	0	126.63	1	60.2	0	126.633	9	2	0	0
1388	27	2	2	2	0	0	2	99	99	99	99	1	2.5	0	2	3	3	0	2007	2	1	0	1	999	0	0	1	1	0	1	2	1	39.5	1	39.5	1	13.33	3	3	1	13.33	1	25.7333	0	39.5	9	2	0	0
1389	66	1	1	1	0	0	1	99	99	99	99	0	2	0	5	3	3	0	2007	1	0	0	4	999	0	1	1	1	0	0	0	1	33.2333	1	33.2333	1	33.23	0	0	1	33.23	0	0	0	33.2333	9	1	0	0
1390	47	1	2	1	2	0	3	99	99	99	99	0	1.3	5	10	2	2	0	2007	3	1	0	1	999	0	1	1	2	0	1	2	1	118.033	1	118.033	1	57.9	3	3	1	57.9	0	116.367	0	118.033	9	1	2	0
1391	50	2	2	2	1	0	2	99	99	99	99	0	2.5	1	9	3	3	1	2007	2	0	0	4	999	0	0	1	2	0	0	0	1	20.9	1	20.9	1	7.07	3	3	1	7.07	0	0	0	28.2	9	2	1	0
1392	40	2	2	2	0	0	2	99	99	99	99	1	3.5	0	3	3	3	0	2007	2	0	0	4	999	0	0	1	1	1	0	0	1	25.0667	1	25.0667	1	25.07	0	0	1	25.07	0	0	0	25.0667	9	2	0	0
1393	52	1	2	2	0	0	2	99	99	99	99	0	2.2	0	8	3	3	0	2007	2	0	0	4	999	0	1	1	1	0	0	0	1	60.7	1	60.7	1	60.7	0	0	1	60.7	0	0	0	60.7	9	2	0	0
1394	37	2	2	2	1	0	2	99	99	99	99	0	3.7	2	8	3	3	1	2007	2	0	0	4	999	0	0	1	2	0	0	0	1	15.5667	1	15.5667	1	15.57	0	0	1	15.57	0	0	0	15.5667	9	2	1	0
1395	40	2	2	2	3	0	3	99	99	99	99	0	3.8	20	20	3	3	1	2007	3	1	0	1	999	0	1	1	2	0	1	2	1	17.9333	1	17.9333	1	17.93	0	0	1	17.93	0	0	0	17.9333	9	2	3	0
1396	59	2	2	2	3	0	3	99	99	99	99	0	3.2	26	26	3	3	1	2007	3	0	1	3	999	0	1	1	2	9	1	1	1	74.2	1	74.2	1	36.43	3	6	1	36.43	1	36.4333	0	74.2	9	2	3	0
1397	53	2	2	3	1	0	3	99	99	99	99	0	9	2	27	2	2	0	2009	3	1	0	1	999	0	1	1	2	0	1	1	1	108.967	1	108.967	1	93.53	3	3	1	93.53	0	107.3	0	108.967	9	3	1	0
1398	53	1	2	1	0	0	1	99	99	99	99	0	2	0	12	3	3	1	2007	1	0	0	4	999	0	1	1	1	0	0	0	0	87.0333	0	87.0333	1	50.77	3	3	1	50.77	0	0	0	87.0333	9	1	0	0
1399	28	2	2	1	1	0	2	99	99	99	99	0	1	3	14	2	2	0	2007	2	1	0	1	999	0	0	0	0	0	1	3	1	58.6333	1	58.6333	1	24	3	3	1	24	0	24.2667	0	58.6333	9	1	1	0
1400	38	2	2	3	2	0	3	99	99	99	99	0	7	9	16	3	2	0	2007	3	1	1	2	999	0	1	1	2	9	9	9	0	142.467	0	142.467	1	18.93	3	6	1	18.93	1	18.9333	0	142.467	9	3	2	0
1401	39	2	2	2	3	0	3	99	99	99	99	0	2.2	16	18	3	3	1	2007	3	0	0	4	999	0	1	1	2	0	0	0	0	142.533	0	142.533	1	25.17	2	2	0	142.53	1	25.1667	0	142.533	9	2	3	0
1402	32	2	1	1	0	0	1	99	99	99	99	1	0.1	0	15	9	2	9	2007	1	0	1	3	999	0	0	0	0	1	0	0	1	124.467	1	124.467	1	49.47	3	7	1	49.47	1	49.4667	1	49.4667	9	1	0	0
1403	51	1	1	1	0	0	1	99	99	99	99	0	1.7	0	3	3	3	0	2007	1	1	0	1	999	0	1	0	0	0	1	3	0	142.667	0	142.667	1	60.67	2	2	0	142.67	1	60.6667	0	142.667	9	1	0	0
1404	36	2	2	3	1	0	3	99	99	99	99	0	8	3	9	3	3	1	2007	3	1	0	1	999	0	1	1	2	0	1	2	1	78.3667	1	78.3667	1	49.83	3	3	1	49.83	0	78.1667	0	78.3667	9	3	1	0
1405	44	1	1	2	0	0	2	99	99	99	99	0	2.1	0	6	2	2	0	2007	2	1	1	2	999	0	1	0	0	9	1	3	0	142.3	0	142.3	1	47	3	3	1	47	0	142.3	0	142.3	9	2	0	0
1406	62	1	1	2	0	0	2	99	99	99	99	0	2	0	4	3	3	1	2007	2	0	1	3	999	0	1	1	1	9	1	2	1	81.2	1	81.2	1	57.03	1	1	1	57.03	0	81.2	1	31.2333	9	2	0	0
1407	35	1	2	1	2	0	3	99	99	99	99	0	1.7	7	12	2	2	0	2007	3	1	0	1	999	0	1	1	2	0	1	1	0	141.367	0	141.367	1	101.13	3	3	1	101.13	0	141.367	0	141.367	9	1	2	0
1408	29	2	1	2	0	0	2	99	99	99	99	1	4.5	0	6	2	2	0	2007	2	1	0	1	999	0	0	1	1	0	1	2	1	32.3667	1	32.3667	1	11.07	3	3	1	11.07	0	27.3667	0	32.3667	9	2	0	0
1409	32	2	2	3	1	0	3	99	99	99	99	0	8.5	2	4	3	3	0	2007	3	1	1	2	999	0	1	1	2	9	1	2	1	69	1	69	1	38.3	3	3	1	38.3	0	38.3	0	69	9	3	1	0
1410	37	2	1	2	0	0	2	99	99	99	99	1	2.5	0	9	2	2	0	2009	2	1	0	1	999	0	0	0	0	0	1	3	0	114.433	0	114.433	1	30.77	2	2	0	114.43	1	30.7667	0	114.433	9	2	0	0
1411	55	1	1	1	0	0	1	99	99	99	99	0	0.6	0	4	3	3	0	2007	1	0	0	4	999	0	1	1	9	0	0	0	1	21.2333	1	21.2333	1	16	2	2	1	19.1	1	16	0	21.2333	9	1	0	0
1412	37	2	2	2	3	0	3	99	99	99	99	0	3	37	40	3	3	0	2007	3	0	1	3	999	0	1	1	2	9	0	0	1	10.8667	1	10.8667	1	10.87	0	0	1	10.87	0	0	0	10.8667	9	2	3	0
1413	39	2	2	2	0	0	2	99	99	99	99	1	2.2	0	4	2	2	0	2007	2	1	1	2	999	0	0	0	0	9	1	3	0	85.5	0	85.5	1	84.63	1	1	0	85.5	0	85.5	1	84.6333	9	2	0	0
1414	52	1	1	2	0	0	2	99	99	99	99	0	2.6	0	7	2	2	1	2009	2	0	1	3	999	0	1	1	1	9	0	0	0	121.3	0	121.3	1	61.07	1	1	0	121.3	0	121.3	1	61.0667	9	2	0	0
1415	26	2	1	1	0	0	1	99	99	99	99	1	0.1	0	3	2	2	0	2007	1	1	0	1	999	0	0	0	0	0	1	2	0	140.9	0	140.9	1	48.17	1	1	0	140.9	0	140.9	1	48.1667	9	1	0	0
1416	42	2	2	2	1	0	2	99	99	99	99	1	2.5	1	10	2	2	0	2007	2	1	0	1	999	0	0	1	2	0	1	2	1	55.6333	1	55.6333	1	25.73	3	7	1	25.73	1	25.7333	1	25.7333	9	2	1	0
1417	50	1	1	5	0	0	0	99	99	99	99	0	0.6	0	4	9	1	9	2007	0	1	0	1	999	0	1	0	0	0	1	2	0	147.533	0	147.533	1	147.1	1	1	0	147.53	0	147.533	1	147.1	9	5	0	0
1418	66	2	2	2	3	0	3	99	99	99	99	0	2.5	11	11	3	3	1	2007	3	0	0	4	999	0	1	1	9	0	1	1	1	42.4	1	42.4	1	13.37	3	3	1	13.37	0	27.6	0	42.4	9	2	3	0
1419	38	1	1	1	1	0	2	99	99	99	99	0	1.1	1	13	2	2	1	2008	2	1	0	1	999	0	1	1	2	0	1	2	0	131.933	0	131.933	1	92.97	3	3	1	92.97	0	131.933	0	131.933	9	1	1	0
1420	53	1	1	1	0	0	1	99	99	99	99	0	1.5	0	4	2	3	1	2007	1	1	1	2	999	0	1	0	0	9	1	2	1	60.9333	1	60.9333	1	12.23	3	3	1	12.23	0	27.8	0	60.9333	9	1	0	0
1421	47	1	2	1	1	0	2	99	99	99	99	0	1.5	2	11	2	2	0	2008	2	1	0	1	999	0	1	1	4	0	1	2	1	16.4667	1	16.4667	1	10.73	3	3	1	10.73	0	16.4667	0	16.4667	9	1	1	0
1422	64	1	2	2	2	0	3	99	99	99	99	0	2.8	4	19	3	3	1	2007	3	1	0	1	999	0	1	1	2	0	1	1	1	106.167	1	106.167	1	81.03	2	2	0	106.17	1	81.0333	0	106.167	9	2	2	0
1423	53	1	1	1	0	0	1	99	99	99	99	0	1.7	0	6	3	3	0	2010	1	0	0	4	40	0	1	1	1	0	0	0	1	43.1333	1	43.1333	1	25.67	3	6	1	25.67	1	25.6667	0	43.1333	2	1	0	0
1424	40	2	2	3	3	0	3	99	99	99	99	1	5.1	14	16	3	3	1	2007	3	0	0	4	999	0	1	1	2	0	0	0	1	15.9333	1	15.9333	1	15.93	0	0	1	15.93	0	0	0	15.9333	9	3	3	0
1425	50	1	2	2	0	0	2	99	99	99	99	0	4	0	2	3	3	0	2007	2	1	0	1	999	0	1	1	1	0	1	2	0	141.033	0	141.033	1	23.9	2	2	0	141.03	1	23.9	0	141.033	9	2	0	0
1426	51	2	2	2	3	0	3	99	99	99	99	0	5	2	24	3	3	1	2007	3	0	1	3	999	0	1	1	2	9	0	0	0	141.367	0	141.367	1	24.97	2	2	1	31.3	1	24.9667	0	141.367	9	2	3	0
1427	35	1	2	2	1	0	2	99	99	99	99	0	2.5	1	10	2	2	0	2007	2	1	0	1	999	0	1	1	2	0	1	2	0	141.267	0	141.267	1	82.3	1	1	1	82.3	0	141.267	1	21.1667	9	2	1	0
1428	52	1	2	2	1	0	2	99	99	99	99	0	3	1	11	3	3	0	2007	2	1	0	1	999	0	1	1	2	0	1	1	0	141.267	0	141.267	1	7.9	1	1	0	141.27	0	141.267	1	7.9	9	2	1	0
1429	45	1	2	2	2	0	3	99	99	99	99	0	4.8	5	24	3	3	0	2007	3	0	0	4	999	0	1	1	1	0	0	0	1	23.4667	1	23.4667	1	11.4	3	6	1	11.67	1	11.4	0	23.4667	9	2	2	0
1430	50	1	2	2	2	0	3	99	99	99	99	0	2.2	4	10	2	2	0	2007	3	1	1	2	999	0	1	1	2	9	1	2	0	141.033	0	141.033	1	7.8	1	1	0	141.03	0	116.9	1	7.8	9	2	2	0
1431	39	2	2	3	1	0	3	99	99	99	99	0	9	2	9	2	2	0	2007	3	1	0	1	999	0	1	1	2	0	1	2	1	72.8333	1	72.8333	1	38.67	1	1	1	38.67	0	72.8333	1	15.4	9	3	1	0
1432	45	2	2	2	0	0	2	99	99	99	99	0	3.5	0	6	3	3	0	2007	2	1	1	2	999	0	0	1	1	9	1	2	1	59.7	1	59.7	1	24.33	3	3	1	24.33	0	26.9667	0	59.7	9	2	0	0
1433	44	2	2	2	0	0	2	99	99	99	99	1	3.5	0	4	3	2	0	2007	2	1	0	1	999	0	0	0	0	0	1	3	1	126.933	1	126.933	1	96.57	3	3	1	96.57	0	97.0667	0	126.933	9	2	0	0
1434	56	2	2	2	1	0	2	99	99	99	99	0	2.7	2	10	2	2	1	2007	2	1	1	2	999	0	0	1	9	9	1	1	1	54.4333	1	54.4333	1	16	3	3	1	16	0	26.9	0	54.4333	9	2	1	0
1435	56	2	2	3	1	0	3	99	99	99	99	0	7	1	9	2	2	0	2008	3	1	1	2	999	0	1	1	9	9	1	1	1	66.3333	1	66.3333	1	58.1	3	3	1	58.1	0	60.8	0	66.3333	9	3	1	0
1436	47	2	2	2	1	0	2	99	99	99	99	0	4.5	2	11	3	3	0	2007	2	1	1	2	999	0	0	1	2	9	1	2	1	68.9333	1	68.9333	1	24.93	3	6	1	24.93	1	24.9333	0	68.9333	9	2	1	0
1437	54	2	2	1	1	0	2	99	99	99	99	0	1.3	1	19	2	2	0	2007	2	0	0	4	999	0	0	1	2	0	0	0	1	112.067	1	112.067	1	55.93	1	1	1	55.93	0	109.833	1	26.0333	9	1	1	0
1438	33	1	2	1	1	0	2	99	99	99	99	0	2	2	10	3	3	1	2007	2	0	1	3	999	0	1	1	2	9	0	0	1	31.3	1	31.3	1	9.57	2	4	0	31.3	1	9.56667	1	9.56667	9	1	1	0
1439	52	2	2	4	3	0	3	99	99	99	99	0	7	10	15	9	9	1	2008	3	0	1	3	999	0	1	1	1	9	0	0	1	10.8	1	10.8	1	2.97	3	3	1	2.97	1	4.3	0	10.8	9	4	3	0
1440	43	2	2	2	1	0	2	99	99	99	99	0	3.2	3	10	3	3	1	2007	2	1	0	1	999	0	0	1	1	0	1	2	0	140.567	0	140.567	1	84.9	1	1	0	140.57	0	91.8667	1	84.9	9	2	1	0
1441	26	2	2	3	2	0	3	99	99	99	99	0	10	4	16	2	2	0	2007	3	1	0	1	999	0	1	1	2	0	1	2	1	97.7333	1	97.7333	1	12.5	1	1	1	39.63	1	39.6333	1	12.5	9	3	2	0
1442	45	1	2	1	0	0	1	99	99	99	99	0	0.5	0	3	2	2	0	2007	1	1	0	1	999	0	1	0	0	0	0	0	1	133.367	1	133.367	1	116.9	3	3	1	116.9	0	76.9	0	140.1	9	1	0	0
1443	45	2	2	3	3	0	3	99	99	99	99	0	6.5	50	57	3	3	0	2007	3	1	0	1	999	0	1	1	2	0	1	2	1	76.0667	1	76.0667	1	42.73	3	3	1	42.73	0	66.3333	0	76.0667	9	3	3	0
1444	52	1	1	1	0	0	1	99	99	99	99	0	1.2	0	1	2	2	0	2007	1	1	0	1	999	0	1	0	0	0	1	3	1	74.1333	1	74.1333	1	35.93	2	2	1	67.43	1	35.9333	0	74.1333	9	1	0	0
1445	44	2	2	2	0	0	2	99	99	99	99	0	2.2	0	5	3	3	0	2007	2	1	0	1	999	0	0	0	0	0	1	3	0	140	0	140	1	24.63	3	6	1	24.63	1	24.6333	0	140	9	2	0	0
1446	47	1	1	1	0	0	1	99	99	99	99	0	0.5	0	4	2	2	9	2007	1	0	0	4	999	0	1	1	4	0	1	2	0	140.2	0	140.2	1	31.47	1	1	0	140.2	0	140.2	1	31.4667	9	1	0	0
1447	50	2	2	2	2	0	3	99	99	99	99	1	3.2	7	24	2	2	0	2007	3	0	1	3	999	0	1	1	2	9	1	2	0	139.2	0	139.2	1	105.4	1	1	0	139.2	0	139.2	1	105.4	9	2	2	0
1448	42	2	2	1	3	0	3	99	99	99	99	0	2	14	16	3	3	1	2007	3	0	0	4	999	0	1	1	2	0	0	0	1	137.1	1	137.1	1	9	1	1	0	137.1	0	9.03333	1	9	9	1	3	0
1449	46	1	2	2	2	0	3	99	99	99	99	0	3.5	8	9	2	2	1	2007	3	0	0	4	999	0	0	1	2	0	0	0	1	23.9667	1	23.9667	1	17.47	1	1	1	17.47	0	23.9667	1	5.83333	9	2	2	0
1450	42	1	2	2	2	0	3	99	99	99	99	0	5	9	32	3	3	1	2007	3	0	0	4	999	0	1	1	2	0	0	0	0	140.1	0	140.1	1	35.37	1	1	0	140.1	0	140.1	1	35.3667	9	2	2	0
1451	44	1	2	2	0	0	2	99	99	99	99	0	4.2	0	14	2	2	1	2007	2	1	0	1	999	0	1	0	0	0	1	3	1	102.3	1	102.3	1	55.77	3	6	1	56	1	55.7667	0	102.3	9	2	0	0
1452	33	1	2	2	0	0	2	99	99	99	99	0	2.2	0	4	3	3	1	2007	2	1	0	1	999	0	1	1	1	0	1	2	1	42.5667	1	42.5667	1	42.57	0	0	1	42.57	0	0	0	42.5667	9	2	0	0
1453	40	1	2	2	1	0	2	99	99	99	99	0	2.3	1	9	2	3	1	2007	2	0	0	4	999	0	1	1	2	0	0	0	1	137.767	1	137.767	1	41.63	2	2	0	137.77	1	41.6333	0	137.767	9	2	1	0
1454	39	2	2	2	1	0	2	99	99	99	99	1	2.2	2	21	9	9	9	2007	2	1	0	1	999	0	0	1	2	0	1	2	0	138.933	0	138.933	1	61.93	2	2	0	138.93	1	61.9333	0	138.933	9	2	1	0
1455	44	1	1	1	0	0	1	99	99	99	99	0	1.6	0	3	2	2	1	2007	1	1	0	1	999	0	1	0	0	0	1	3	1	106.033	1	106.033	1	57.6	3	3	1	57.6	0	83.4333	0	106.033	9	1	0	0
1456	64	2	2	2	1	0	2	99	99	99	99	0	4.9	2	22	3	3	1	2008	2	0	0	4	999	0	1	1	9	0	0	0	1	18.8333	1	18.8333	1	12.2	3	3	1	12.2	0	18.8333	0	18.8333	9	2	1	0
1457	29	1	2	1	0	0	1	99	99	99	99	0	0.8	0	6	2	2	0	2007	1	1	0	1	999	0	1	1	1	0	1	2	0	140.1	0	140.1	1	59.97	1	1	0	140.1	0	140.1	1	59.9667	9	1	0	0
1458	39	2	2	2	3	0	3	99	99	99	99	0	3.8	40	40	3	3	1	2007	3	0	0	4	999	0	1	1	2	0	1	2	1	19.0333	1	19.0333	1	19.03	0	0	1	19.03	0	0	0	19.0333	9	2	3	0
1459	54	2	2	1	0	0	1	99	99	99	99	1	1.8	0	4	3	3	1	2007	1	1	0	1	999	0	0	0	0	0	1	1	1	133.967	1	133.967	1	82.17	3	3	1	82.17	0	133.133	0	133.967	9	1	0	0
1460	60	1	1	1	0	0	1	99	99	99	99	0	2	0	8	2	3	0	2007	1	1	0	1	999	0	1	0	0	0	1	2	1	60.3667	1	60.3667	1	24.6	2	2	1	43.5	1	24.6	0	60.3667	9	1	0	0
1461	35	2	2	1	0	0	1	99	99	99	99	1	1.7	0	6	2	2	0	2007	1	1	0	1	999	0	0	1	1	0	1	2	0	138.733	0	138.733	1	40.87	1	1	0	138.73	0	82.6667	1	40.8667	9	1	0	0
1462	45	1	2	2	0	0	2	99	99	99	99	0	3.8	0	7	2	2	0	2007	2	1	0	1	999	0	1	0	0	0	1	3	0	139.033	0	139.033	1	63.5	3	3	1	63.5	0	111.8	0	139.033	9	2	0	0
1463	47	2	2	2	1	0	2	99	99	99	99	0	4.5	1	16	2	2	0	2007	2	1	0	1	999	0	0	1	2	0	1	2	0	139.033	0	139.033	1	57.13	3	3	1	57.13	0	139.033	0	139.033	9	2	1	0
1464	55	2	2	4	0	0	3	99	99	99	99	0	9	0	10	2	2	0	2008	3	0	1	3	999	1	1	1	2	1	0	0	1	63.1	1	63.1	1	28.73	3	7	1	28.73	1	28.7333	1	28.7667	9	99	99	99
1465	42	1	3	5	0	0	0	99	99	99	99	0	0.7	999	999	9	9	9	2007	0	1	0	1	999	0	1	0	0	0	1	2	0	138.3	0	138.3	1	117.83	1	1	0	138.3	0	138.3	1	117.833	9	5	0	0
1466	41	2	2	3	0	0	2	99	99	99	99	1	5.8	0	6	2	2	0	2008	2	1	0	1	999	1	0	1	9	0	1	2	0	118.667	0	118.667	1	86.27	3	3	1	86.27	0	118.667	0	118.667	9	99	99	99
1467	45	1	2	2	1	0	2	99	99	99	99	0	3.2	2	18	2	2	0	2007	2	1	0	1	999	0	1	1	2	0	1	2	1	82.2667	1	82.2667	1	31.7	3	3	1	31.7	0	61.8	0	82.2667	9	2	1	0
1468	45	1	2	2	1	0	2	99	99	99	99	0	2.5	2	8	3	3	1	2007	2	1	0	1	999	0	1	1	2	0	1	2	1	15.1333	1	15.1333	1	15.13	0	0	1	15.13	0	0	0	15.1333	9	2	1	0
1469	33	1	1	2	0	0	2	99	99	99	99	0	2.4	0	9	2	2	0	2007	2	1	0	1	999	0	1	1	1	0	1	2	0	137.067	0	137.067	1	113.8	2	2	0	137.07	1	113.8	0	137.067	9	2	0	0
1470	28	2	2	4	1	0	3	99	99	99	99	0	10.3	3	14	2	2	9	2008	3	1	1	2	999	1	1	1	2	1	1	3	0	134.4	0	134.4	1	37.17	1	1	0	134.4	0	134.4	1	37.1667	9	99	99	99
1471	60	2	1	1	1	0	2	99	99	99	99	0	1.1	2	4	3	3	1	2007	2	0	1	3	999	0	0	1	2	9	0	0	1	78.7	0	78.7	1	18.83	2	2	0	78.7	1	18.8333	0	78.7	9	1	1	0
1472	37	1	2	1	2	0	3	99	99	99	99	0	0.5	9	11	3	3	1	2007	3	1	1	2	999	0	1	1	2	9	1	2	1	43.2333	1	43.2333	1	21	1	1	0	43.23	0	23.3333	1	21	9	1	2	0
1473	59	2	2	1	0	0	1	99	99	99	99	1	0.3	0	13	1	1	0	2008	1	1	0	1	999	0	0	0	0	0	1	2	0	78.4333	0	78.4333	1	61.23	1	1	0	78.43	0	78.4333	1	61.2333	9	1	0	0
1474	33	1	3	5	0	0	0	99	99	99	99	0	0.5	999	999	9	9	9	2007	0	1	0	1	999	0	1	0	0	0	1	2	0	136.933	0	136.933	1	116.53	1	1	0	136.93	0	136.933	1	116.533	9	5	0	0
1475	53	2	2	3	3	0	3	99	99	99	99	0	6	21	21	2	2	0	2007	3	1	1	2	999	0	1	1	2	9	1	1	1	108.633	1	108.633	1	103.37	3	3	1	103.37	0	103.6	0	108.633	9	3	3	0
1476	37	1	1	2	0	0	2	99	99	99	99	0	3.5	0	5	3	3	0	2008	2	0	0	4	999	0	1	1	1	0	1	2	1	23.1	1	23.1	1	13.43	3	3	1	13.43	0	23.1	0	23.1	9	2	0	0
1477	50	1	2	2	3	0	3	99	99	99	99	0	2.9	16	27	3	3	0	2007	3	1	0	1	999	0	1	1	2	0	1	2	0	136.933	0	136.933	1	68.07	3	3	1	68.07	0	136.933	0	136.933	9	2	3	0
1478	49	2	1	2	0	0	2	99	99	99	99	1	3.5	0	5	3	2	0	2008	2	1	0	1	999	0	0	0	0	0	1	3	0	141.1	0	141.1	1	137.63	2	4	0	141.1	1	137.633	1	137.633	9	2	0	0
1479	59	2	2	3	1	0	3	99	99	99	99	0	5.5	1	8	3	3	1	2007	3	1	0	1	999	0	0	1	2	0	1	1	0	136.833	0	136.833	1	88.37	3	3	1	88.37	0	136.833	0	136.833	9	3	1	0
1480	45	1	2	2	0	0	2	99	99	99	99	0	2.8	0	6	3	3	0	2007	2	0	0	4	999	0	1	1	1	0	0	0	0	136.633	0	136.633	1	10.43	2	2	0	136.63	1	10.4333	1	15.5333	9	2	0	0
1481	31	1	1	1	0	0	1	99	99	99	99	0	1.2	0	3	2	2	1	2010	1	1	0	1	10	0	1	1	1	0	0	0	0	104.167	0	104.167	1	83.87	3	7	1	83.87	1	83.8667	1	83.8667	1	1	0	0
1482	38	1	2	2	1	0	2	99	99	99	99	0	3	1	18	2	2	1	2008	2	0	0	4	999	0	1	1	2	0	0	0	0	137.167	0	137.167	1	21.97	1	1	0	137.17	0	75.6333	1	21.9667	9	2	1	0
1483	34	1	2	2	1	0	2	99	99	99	99	0	3	2	13	2	2	0	2008	2	0	0	4	999	1	1	1	9	0	0	0	1	36.3	1	36.3	1	18.07	3	3	1	18.07	0	36.3	0	36.3	9	99	99	99
1484	46	2	2	1	1	0	2	99	99	99	99	0	1.9	1	20	3	3	1	2008	2	0	0	4	999	0	0	1	2	0	0	0	1	38.1	1	38.1	1	24.93	2	2	1	34.6	1	24.9333	0	38.1333	9	1	1	0
1485	45	1	1	1	0	0	1	99	99	99	99	0	0.7	0	4	2	2	0	2008	1	0	0	4	999	0	1	1	1	0	0	0	0	137.067	0	137.067	1	28.67	1	1	0	137.07	0	137.067	1	28.6667	9	1	0	0
1486	38	2	2	3	0	0	2	99	99	99	99	0	5.5	0	11	3	3	0	2008	2	0	0	4	999	0	1	1	1	0	0	0	1	10.9667	1	10.9667	1	6.53	3	3	1	6.53	0	10.9667	0	10.9667	9	3	0	0
1487	45	2	2	3	2	0	3	99	99	99	99	0	8.5	8	23	2	2	0	2008	3	0	0	4	999	0	1	1	2	0	1	2	1	23.3	1	23.3	1	11.6	3	3	1	11.6	0	23.3	0	23.3	9	3	2	0
1488	51	1	1	1	0	0	1	99	99	99	99	0	0.1	0	7	2	3	0	2008	1	0	0	4	999	0	1	1	4	0	0	0	0	137.067	0	137.067	1	23.93	1	1	0	137.07	0	137.067	1	23.9333	9	1	0	0
1489	73	2	2	2	1	0	2	99	99	99	99	0	3.8	2	8	2	2	0	2008	2	1	0	1	999	0	0	1	2	0	1	1	1	130.267	1	130.267	1	107.27	3	3	1	107.27	0	0	0	137.067	9	2	1	0
1490	38	1	2	2	0	0	2	99	99	99	99	0	3	0	5	3	3	0	2008	2	0	0	4	999	0	1	1	1	0	0	0	0	137.133	0	137.133	1	45.8	1	1	0	137.13	0	137.133	1	45.8	9	2	0	0
1491	52	2	1	1	0	0	1	99	99	99	99	0	2	0	5	3	3	0	2008	1	1	1	2	999	0	0	0	0	1	1	2	0	136	0	136	1	25.3	2	4	1	131.17	1	26.2333	1	25.3	9	1	0	0
1492	68	2	2	2	3	0	3	99	99	99	99	0	4	29	34	9	3	9	2008	3	0	0	4	999	1	1	1	9	0	0	0	1	61.4667	1	61.4667	1	10.77	2	2	0	61.47	1	10.7667	0	61.4667	9	99	99	99
1493	50	2	2	2	3	0	3	99	99	99	99	0	3.5	12	21	3	3	1	2008	3	0	0	4	999	0	1	1	2	0	0	0	1	30.2333	1	30.2333	1	14.27	3	3	1	14.27	0	30.2333	0	30.2333	9	2	3	0
1494	38	1	2	2	1	0	2	99	99	99	99	0	2.1	1	15	2	2	1	2008	2	1	0	1	999	0	1	1	2	0	1	2	1	73.8667	1	73.8667	1	60.77	3	3	1	60.77	0	60.7667	0	73.8667	9	2	1	0
1495	49	2	2	1	2	0	3	99	99	99	99	0	2	8	14	2	2	1	2008	3	1	0	1	999	0	1	1	2	0	1	2	1	92.1333	1	92.1333	1	49.07	3	6	1	49.07	1	49.0667	0	92.1333	9	1	2	0
1496	28	1	2	3	1	0	3	99	99	99	99	0	6.3	0	11	3	3	0	2008	3	0	0	4	999	1	1	1	9	0	0	0	0	134.033	0	134.033	1	111.87	3	3	1	111.87	0	134.033	0	134.033	9	99	99	99
1497	49	2	2	3	3	0	3	99	99	99	99	0	9	32	40	2	2	1	2008	3	1	0	1	999	0	1	1	2	0	1	2	0	135.967	0	135.967	1	115.27	3	3	1	115.27	0	135.967	0	135.967	9	3	3	0
1498	28	2	2	1	0	0	1	99	99	99	99	1	2	0	7	2	2	1	2008	1	1	0	1	999	0	0	1	1	0	0	0	0	79.2	0	79.2	1	21.07	1	1	0	79.2	1	71.6	1	21.0667	9	1	0	0
1499	50	2	2	2	3	0	3	99	99	99	99	0	3.2	10	15	2	2	1	2008	3	1	0	1	999	0	1	1	2	0	1	2	0	135.8	0	135.8	1	49.3	3	3	1	49.3	0	135.8	0	135.8	9	2	3	0
1500	60	1	2	1	2	0	3	99	99	99	99	0	1.5	7	13	2	2	0	2008	3	1	0	1	999	0	1	1	2	0	1	1	1	68.6667	1	68.6667	1	55.33	3	3	1	55.33	0	55.3333	0	68.6667	9	1	2	0
1501	46	1	2	1	3	0	3	99	99	99	99	0	2	65	71	3	3	0	2008	3	0	0	4	999	0	1	1	2	0	1	2	1	19.3	1	19.3	1	13.6	3	3	1	13.6	0	19.3	0	19.3	9	1	3	0
1502	27	2	2	2	3	0	3	2	3	0	3	1	3.5	14	16	3	3	1	2008	3	1	0	1	999	1	0	1	9	0	1	2	1	86.5667	1	86.5667	1	19.47	2	2	1	29.83	1	19.4667	0	86.5667	9	2	3	0
1503	39	1	1	2	0	0	2	99	99	99	99	0	3	0	2	9	9	9	2008	2	1	0	1	999	0	1	0	0	0	1	2	0	79.4	0	79.4	1	6.53	2	4	0	79.4	1	6.53333	1	6.53333	9	2	0	0
1504	48	1	2	2	2	0	3	99	99	99	99	0	2.2	6	10	3	3	1	2008	3	1	0	1	999	0	1	1	2	0	1	1	1	102.033	1	102.033	1	36.73	3	3	1	36.73	0	102.033	0	102.033	9	2	2	0
1505	40	1	2	1	0	0	1	99	99	99	99	0	2	0	7	3	3	0	2008	1	1	0	1	0	0	1	1	1	0	1	2	0	135.567	0	135.567	1	6.3	1	1	0	135.57	0	135.567	1	6.3	1	1	0	0
1506	58	1	2	1	0	0	1	99	99	99	99	0	1.8	0	12	3	3	0	2008	1	0	0	4	999	0	1	1	1	0	0	0	1	21.0667	1	21.0667	1	12.8	3	3	1	12.8	0	12.8	0	21.0667	9	1	0	0
1507	52	2	2	2	1	0	2	99	99	99	99	1	4	3	6	3	3	0	2008	2	1	0	1	999	0	0	1	2	0	1	1	0	135.933	0	135.933	1	36.47	3	3	1	36.47	0	135.933	0	135.933	9	2	1	0
1508	46	2	1	1	1	0	2	99	99	99	99	0	0.7	1	4	2	2	0	2008	2	1	1	2	999	0	0	1	2	9	1	2	1	33.2333	1	33.2333	1	24.33	3	3	1	24.33	0	33.2333	0	33.2333	9	1	1	0
1509	39	1	1	2	0	0	2	99	99	99	99	0	4	0	7	3	3	0	2008	2	0	0	4	999	0	1	1	9	0	0	0	1	26.5333	1	26.5333	1	12.67	2	2	0	26.53	1	12.6667	0	26.5333	9	2	0	0
1510	52	2	2	3	1	0	3	99	99	99	99	0	6	999	999	3	3	1	2008	3	1	0	1	999	0	1	1	2	0	1	2	0	136.367	0	136.367	1	77.83	3	3	1	77.83	0	136.367	0	136.367	9	3	1	0
1511	49	1	2	1	0	0	1	99	99	99	99	0	1.4	0	5	3	3	0	2008	1	1	1	2	999	0	1	1	1	1	1	2	0	82.8333	0	82.8333	1	7.67	1	1	0	82.83	0	82.8333	1	7.66667	9	1	0	0
1512	35	2	2	2	1	0	2	99	99	99	99	1	2.7	1	19	2	2	1	2008	2	1	0	1	999	0	0	1	1	0	1	2	1	124.6	1	124.6	1	40.8	3	3	1	40.8	0	124.6	0	124.6	9	2	1	0
1513	45	2	2	2	0	0	2	99	99	99	99	1	3.7	0	7	3	3	1	2008	2	0	0	4	999	0	0	1	1	0	1	2	0	104.7	0	104.7	1	23.1	1	1	0	104.7	0	104.7	1	23.1	9	2	0	0
1514	55	2	2	4	3	0	3	4	3	99	99	0	6	18	37	2	2	0	2009	3	1	0	1	999	1	1	1	2	0	1	1	1	71.4	1	71.4	1	26.4	3	3	1	26.4	1	60.7333	1	38.8333	9	4	3	99
1515	34	2	2	2	2	0	3	99	99	99	99	0	4	4	18	2	2	1	2008	3	1	0	1	999	0	1	1	2	0	1	2	1	56.9	1	56.9	1	20.57	3	3	1	20.57	0	56.9	0	56.9	9	2	2	0
1516	34	1	2	2	2	0	3	99	99	99	99	9	3.3	5	17	3	3	0	2008	3	0	0	4	999	0	1	1	2	0	0	0	1	31.4	1	31.4	1	25.47	3	3	1	25.47	0	31.4	0	31.4	9	2	2	0
1517	53	1	2	1	1	0	2	99	99	99	99	0	1.3	2	20	2	2	0	2008	2	1	0	1	999	0	1	1	2	0	1	1	0	133.667	0	133.667	1	117.23	3	3	1	117.23	0	133.667	0	133.667	9	1	1	0
1518	37	1	2	2	0	0	2	99	99	99	99	0	2.6	0	12	2	3	0	2008	2	0	0	4	999	0	1	1	1	0	1	2	1	125.3	1	125.3	1	98.47	1	1	1	98.47	0	125.3	1	74.9	9	2	0	0
1519	32	1	2	1	1	0	2	99	99	99	99	0	1.8	2	7	2	2	0	2008	2	0	0	4	999	0	0	0	0	0	0	0	0	135.767	0	135.767	1	7.03	2	4	0	135.77	1	7.03333	1	7.03333	9	1	1	0
1520	43	2	2	2	1	0	2	99	99	99	99	0	4	3	11	2	2	0	2008	2	0	1	3	999	0	0	1	2	9	0	0	1	128.167	1	128.167	1	25.17	3	3	1	25.17	0	74.2333	0	128.167	9	2	1	0
1521	36	1	2	1	1	0	2	99	99	99	99	0	2	1	19	3	3	1	2008	2	0	0	4	999	0	1	1	2	0	1	2	1	37.8667	1	37.8667	1	13.77	2	2	1	23.43	1	13.7667	0	37.8667	9	1	1	0
1522	44	2	2	2	0	0	2	99	99	99	99	1	3.8	0	7	3	3	1	2008	2	1	0	1	999	0	0	1	1	0	1	2	0	135.733	0	135.733	1	73	1	1	0	135.73	0	135.733	1	73	9	2	0	0
1523	48	1	1	2	0	0	2	99	99	99	99	0	2.5	0	4	3	3	0	2008	2	0	0	4	999	0	1	1	1	0	0	0	1	16.9667	1	16.9667	1	13.37	3	5	1	13.37	0	16.6333	1	12.9333	9	2	0	0
1524	26	2	2	1	0	0	1	99	99	99	99	1	2	0	5	2	2	0	2008	1	1	0	1	999	0	0	1	1	0	1	2	1	53.8333	1	53.8333	1	10.03	2	2	1	38.57	1	10.0333	0	53.8333	9	1	0	0
1525	52	2	1	2	0	0	2	99	99	99	99	0	3.8	0	7	2	2	1	2008	2	0	1	3	999	0	0	1	1	1	0	0	0	135.067	0	135.067	1	12.9	2	2	0	135.07	1	12.9	0	135.067	9	2	0	0
1526	38	1	1	5	0	0	0	99	99	99	99	0	2.5	0	5	9	2	0	2008	0	1	0	1	999	0	0	0	0	0	0	0	0	135.233	0	135.233	1	89.17	1	1	0	135.23	0	135.233	1	89.1667	9	5	0	0
1527	48	1	1	1	0	0	1	99	99	99	99	0	2	0	4	2	2	0	2008	1	0	1	3	999	0	1	1	1	1	0	0	0	134.833	0	134.833	1	20.63	1	1	0	134.83	0	134.833	1	20.6333	9	1	0	0
1528	48	2	2	2	3	0	3	99	99	99	99	0	4.2	10	24	2	2	1	2008	3	1	0	1	999	0	0	0	0	0	1	2	1	59.9333	1	59.9333	1	0.2	3	3	1	0.2	0	20.9667	0	59.9333	9	2	3	0
1529	51	1	2	1	0	0	1	99	99	99	99	0	1.8	0	9	3	3	0	2008	1	0	1	3	999	0	1	1	9	1	0	0	1	49.1333	1	49.1333	1	35.3	3	3	1	35.3	0	47.4667	0	49.1333	9	1	0	0
1530	55	2	2	3	2	0	3	99	99	99	99	0	8.7	8	14	3	3	1	2008	3	0	1	3	999	0	1	1	2	1	0	0	1	50.0667	1	50.0667	1	25.97	3	6	1	25.97	1	25.9667	0	50.0667	9	3	2	0
1531	40	2	2	2	2	0	3	99	99	99	99	0	3	4	11	2	3	0	2008	3	1	0	1	999	0	1	1	2	0	1	2	1	104.3	1	104.3	1	31.8	3	3	1	31.8	0	47	0	104.3	9	2	2	0
1532	48	1	1	1	0	0	1	99	99	99	99	0	1	0	3	3	3	9	2008	1	1	0	1	999	0	1	1	9	0	1	2	0	134.367	0	134.367	1	16.2	2	2	0	134.37	1	16.2	0	134.367	9	1	0	0
1533	48	1	3	5	0	0	0	99	99	99	99	0	2.4	999	999	9	3	9	2008	0	0	1	3	999	0	1	0	0	9	0	0	0	133.8	0	133.8	1	7.3	1	1	0	133.8	0	133.8	1	7.3	9	5	0	0
1534	33	2	2	3	3	0	3	99	99	99	99	0	6.5	0	14	3	3	0	2008	3	0	0	4	999	0	0	1	2	0	1	2	1	33.8667	1	33.8667	1	10.73	3	6	1	11.4	1	10.7333	0	33.8667	9	3	3	0
1535	35	2	2	1	1	0	2	4	3	0	3	0	15	4	11	2	2	1	2008	3	0	0	4	999	1	1	1	2	0	0	0	1	76.0333	1	76.0333	1	54.7	1	1	1	54.7	0	71.7	1	8.6	9	4	3	0
1536	34	1	2	2	0	0	2	99	99	99	99	0	3.5	0	8	3	3	0	2008	2	0	0	4	999	0	1	1	1	0	0	0	0	134.567	0	134.567	1	57.2	3	3	1	57.2	0	114.267	0	134.567	9	2	0	0
1537	43	1	2	1	0	0	1	99	99	99	99	0	0.3	0	14	1	2	0	2008	1	1	0	1	999	0	1	0	0	0	1	2	0	133.8	0	133.8	1	100.67	3	3	1	100.67	0	133.8	0	133.8	9	1	0	0
1538	51	2	1	1	0	0	1	99	99	99	99	1	2	0	3	3	3	0	2008	1	1	0	1	999	0	0	0	0	0	1	3	0	77.2	0	77.2	1	60.77	2	2	0	77.2	1	60.7667	0	77.2	9	1	0	0
1539	27	1	2	2	2	0	3	99	99	99	99	0	2.1	4	27	3	2	1	2008	3	0	1	3	999	0	1	1	2	1	1	2	0	134.033	0	134.033	1	27.67	1	1	0	134.03	0	134.033	1	27.6667	9	2	2	0
1540	32	1	2	2	1	0	2	99	99	99	99	0	3.2	3	21	3	3	0	2008	2	1	1	2	999	0	1	1	2	9	1	2	1	121.1	1	121.1	1	94.97	3	3	1	94.97	0	120.967	0	121.1	9	2	1	0
1541	27	1	2	1	1	0	2	99	99	99	99	0	1.2	1	3	2	2	0	2008	2	1	0	1	999	0	1	1	2	0	1	2	0	134.167	0	134.167	1	97.83	1	1	0	134.17	0	134.167	1	97.8333	9	1	1	0
1542	43	2	2	2	0	0	2	99	99	99	99	1	3.1	0	10	2	2	0	2008	2	1	0	1	999	0	0	0	0	0	1	3	1	104.067	1	104.067	1	65.8	3	3	1	65.8	0	76.2333	0	104.067	9	2	0	0
1543	75	2	1	2	0	0	2	99	99	99	99	9	3.8	0	5	2	2	0	2009	2	1	0	1	999	0	0	0	0	0	1	1	0	121.7	0	121.7	1	67	3	3	1	67	0	120.133	0	121.7	9	2	0	0
1544	49	2	2	2	2	0	3	99	99	99	99	0	4	5	14	3	3	0	2008	3	1	0	1	999	0	1	1	2	1	1	2	1	15.4667	1	15.4667	1	12.83	3	3	1	12.83	0	15.4667	0	15.4667	9	2	2	0
1545	45	2	2	4	1	0	3	99	99	99	99	0	8.3	999	999	3	3	1	2008	3	0	0	4	999	0	1	1	1	0	0	0	1	30.9667	1	30.9667	1	11.23	3	3	1	11.23	0	30.9667	0	30.9667	9	4	1	0
1546	45	1	2	1	1	0	2	99	99	99	99	0	1.3	2	15	2	2	0	2008	2	1	0	1	999	0	1	1	2	0	1	2	1	116.9	1	116.9	1	63.43	1	1	1	63.43	0	76.3333	1	44.1	9	1	1	0
1547	60	2	2	2	3	0	3	99	99	99	99	0	4	23	28	3	3	1	2008	3	0	0	4	999	0	1	1	2	0	0	0	1	44.2	1	44.2	1	19.4	3	6	1	19.4	1	19.4	0	44.2	9	2	3	0
1548	49	1	1	1	0	0	1	99	99	99	99	0	1.5	0	5	2	2	0	2008	1	1	0	1	999	0	1	0	0	0	1	3	0	132.867	0	132.867	1	110.8	1	1	0	132.87	0	132.867	1	110.8	9	1	0	0
1549	56	2	2	2	3	0	3	99	99	99	99	0	3.3	24	24	3	3	1	2008	3	1	0	1	999	0	1	1	2	0	1	1	1	36.6333	1	36.6333	1	27.27	3	3	1	27.27	0	36.6333	0	36.6333	9	2	3	0
1550	39	1	3	5	0	0	0	99	99	99	99	0	0.9	0	5	9	3	9	2010	0	0	1	3	999	0	1	0	0	9	0	0	0	109.6	0	109.6	1	23.93	1	1	0	109.6	0	37.5333	1	23.9333	9	5	0	0
1551	41	2	1	1	0	0	1	2	0	0	2	1	1.7	0	2	3	3	1	2012	2	1	1	2	0	1	0	1	1	1	1	2	0	76.5333	0	76.5333	1	40.77	1	1	0	76.53	0	76.5333	1	40.7667	1	2	0	0
1552	48	1	1	1	0	0	1	99	99	99	99	0	1.2	0	4	2	2	0	2008	1	0	0	4	999	0	1	1	1	0	0	0	0	132.5	0	132.5	1	98.8	1	1	0	132.5	0	132.5	1	98.8	9	1	0	0
1553	38	1	1	2	0	0	2	99	99	99	99	0	2.5	0	5	3	3	0	2008	2	0	0	4	999	0	1	1	1	0	0	0	0	132.4	0	132.4	1	5.27	1	1	0	132.4	1	12.7333	1	5.26667	9	2	0	0
1554	40	1	1	5	0	0	0	99	99	99	99	0	1.8	0	2	9	3	0	2008	0	0	1	3	999	0	1	0	0	9	0	0	0	131.933	0	131.933	1	22.03	1	1	0	131.93	0	131.933	1	22.0333	9	5	0	0
1555	48	2	2	4	3	0	3	99	99	99	99	0	12	17	27	3	3	1	2008	3	0	0	4	999	0	0	1	3	0	0	0	1	20.6333	1	20.6333	1	3.03	1	1	0	20.63	0	20.6333	1	3.03333	9	4	3	0
1556	56	2	2	3	3	0	3	99	99	99	99	1	5.5	11	34	3	3	1	2008	3	0	0	4	999	0	1	1	2	0	0	0	1	12.9	1	12.9	1	9	3	3	1	9	0	9	0	12.9	9	3	3	0
1557	45	1	3	5	0	0	0	99	99	99	99	9	999	999	999	9	9	9	2005	0	9	9	9	999	0	0	0	0	0	1	2	0	171.367	0	171.367	1	40.4	1	1	0	171.37	0	121.833	1	40.4	9	5	0	0
1558	53	2	2	2	1	0	2	99	99	99	99	0	4	2	10	3	3	1	2008	2	1	0	1	999	0	0	1	2	0	1	1	1	43.9333	1	43.9333	1	36.33	2	2	1	42.57	1	36.3333	0	43.9333	9	2	1	0
1559	53	2	2	3	3	0	3	99	99	99	99	0	7	23	23	3	3	1	2008	3	0	0	4	999	0	1	1	2	0	0	0	1	17.1667	1	17.1667	1	6.73	2	4	0	17.17	1	6.73333	1	6.73333	9	3	3	0
1560	47	1	2	1	1	0	2	99	99	99	99	0	1.7	3	21	2	2	0	2008	2	1	0	1	999	0	1	1	2	0	1	2	0	131.933	0	131.933	1	59.87	3	3	1	59.87	0	131.933	0	131.933	9	1	1	0
1561	41	1	1	2	0	0	2	99	99	99	99	0	2.3	0	6	3	3	0	2008	2	0	0	4	999	0	1	1	1	0	0	0	0	130.867	0	130.867	1	98.47	1	1	0	130.87	0	130.867	1	98.4667	9	2	0	0
1562	40	1	2	1	3	0	3	99	99	99	99	0	2	13	38	2	2	1	2008	3	1	0	1	999	0	1	1	2	0	1	2	1	63.1333	1	63.1333	1	29.73	1	1	0	0	0	0	1	29.7333	9	1	3	0
1563	33	2	1	2	0	0	2	99	99	99	99	0	2.5	0	7	2	2	1	2008	2	1	0	1	999	0	0	1	1	0	1	2	0	131.8	0	131.8	1	78.27	1	1	1	78.27	0	131.8	1	12.3667	9	2	0	0
1564	54	1	2	1	1	0	2	99	99	99	99	0	2	1	15	2	2	1	2008	2	1	0	1	999	0	1	1	2	0	1	1	1	19.3667	1	19.3667	1	6.5	3	3	1	6.5	0	19.3667	1	11.7333	9	1	1	0
1565	40	2	2	1	1	0	2	99	99	99	99	0	0.7	1	11	3	3	1	2008	2	1	0	1	999	0	0	1	2	0	1	2	1	127.567	1	127.567	1	121.77	3	3	1	121.77	0	127.567	0	127.567	9	1	1	0
1566	50	1	2	2	2	0	3	99	99	99	99	0	3	5	11	2	2	1	2008	3	1	0	1	999	0	1	1	2	0	1	2	0	131.5	0	131.5	1	36.9	2	4	0	131.5	1	36.9	1	36.9	9	2	2	0
1567	47	2	2	4	2	0	3	4	2	0	3	0	0	6	13	2	2	0	2008	3	0	1	3	0	1	1	1	2	9	1	2	1	18.4	1	18.4	1	14.63	3	3	1	14.63	0	15.1	0	18.4	1	4	2	0
1568	42	1	1	1	0	0	1	99	99	99	99	0	2	0	9	2	2	0	2008	1	1	0	1	999	0	1	0	0	0	1	3	0	131.8	0	131.8	1	120.47	3	3	1	120.47	0	131.8	0	131.8	9	1	0	0
1569	62	1	2	2	1	0	2	99	99	99	99	0	2.4	1	10	2	2	0	2008	2	1	1	2	999	0	1	1	2	1	1	1	0	131.467	0	131.467	1	100.3	3	3	1	100.3	0	131.467	0	131.467	9	2	1	0
1570	34	1	2	2	1	0	2	99	99	99	99	0	3	1	19	3	3	1	2008	2	1	0	1	999	0	1	1	2	0	1	2	0	134.733	0	134.733	1	126.4	1	1	0	134.73	0	134.733	1	126.4	9	2	1	0
1571	60	2	1	5	0	0	0	99	99	99	99	0	1.1	0	4	9	3	0	2008	0	0	1	3	999	0	0	0	0	1	0	0	0	131.533	0	131.533	1	109.03	3	3	1	109.03	0	131.533	0	131.533	9	5	0	0
1572	39	1	2	1	0	0	1	99	99	99	99	0	1.3	0	6	3	3	0	2008	1	0	1	3	999	0	1	1	1	1	1	2	1	60.2	1	60.2	1	46.53	3	6	1	46.7	1	46.5333	0	60.2	9	1	0	0
1573	46	1	2	1	1	0	2	99	99	99	99	0	1.8	2	25	3	3	1	2008	2	1	0	1	999	0	1	1	2	0	1	2	0	131.567	0	131.567	1	44.07	2	2	1	72.3	1	44.0667	0	131.567	9	1	1	0
1574	29	1	1	2	0	0	2	99	99	99	99	0	3	0	2	2	2	0	2008	2	1	0	1	999	0	1	1	1	0	1	2	0	128.3	0	128.3	1	19.27	3	3	1	19.27	0	128.3	0	128.3	9	2	0	0
1575	38	1	3	5	0	0	0	99	99	99	99	0	0.7	0	999	9	9	9	2008	0	1	0	1	999	0	1	0	0	0	1	2	0	131.333	0	131.333	1	12.1	1	1	0	131.33	0	131.333	1	12.1	9	5	0	0
1576	32	2	2	2	1	0	2	99	99	99	99	1	5	3	11	3	3	0	2009	2	0	1	3	999	0	1	1	2	1	0	0	1	44.9333	1	44.9333	1	25.3	3	3	1	25.3	0	44.9333	0	44.9333	9	2	1	0
1577	52	1	1	1	1	0	2	99	99	99	99	0	1.8	1	15	2	2	1	2011	2	0	1	3	20	0	1	0	0	9	0	0	1	30.1667	1	30.1667	1	17.23	2	2	1	23.6	1	17.2333	0	30.1667	1	1	1	0
1578	48	1	1	2	0	0	2	99	99	99	99	0	4.5	0	3	3	3	0	2008	2	0	0	4	999	0	1	1	1	0	0	0	1	15.9	1	15.9	1	2.6	1	1	0	15.9	0	15.9	1	2.6	9	2	0	0
1579	43	2	1	1	0	0	1	99	99	99	99	0	0.8	0	2	9	9	0	2008	1	1	0	1	999	0	0	0	0	0	1	3	0	130.533	0	130.533	1	21.47	2	2	0	130.53	1	21.4667	0	130.533	9	1	0	0
1580	52	2	2	2	3	0	3	99	99	99	99	0	2.3	15	30	3	3	1	2008	3	0	0	4	999	0	1	1	2	0	0	0	1	45.8	1	45.8	1	24.93	3	3	1	24.93	0	45.8	0	45.8	9	2	3	0
1581	24	1	1	1	0	0	1	99	99	99	99	0	0.1	0	5	2	2	0	2008	1	1	0	1	999	0	1	0	0	0	1	2	0	134.9	0	134.9	1	134.27	1	1	0	134.9	0	134.9	1	134.267	9	1	0	0
1582	45	1	3	1	0	0	1	99	99	99	99	0	0.2	0	999	2	2	0	2008	1	0	1	3	999	0	1	0	0	1	1	2	0	131	0	131	1	60.43	1	1	0	131	0	131	1	60.4333	9	1	0	0
1583	53	1	2	2	1	0	2	99	99	99	99	0	2.5	3	14	3	3	1	2008	2	0	0	4	999	0	1	1	1	0	0	0	1	20.3	1	20.3	1	6.77	2	4	0	20.3	1	6.76667	1	6.76667	9	2	1	0
1584	37	1	1	1	0	0	1	99	99	99	99	0	1.5	0	6	3	3	0	2008	1	0	0	4	999	0	1	1	1	0	0	0	1	38.8333	1	38.8333	1	36.03	3	3	1	36.03	0	38.8333	0	38.8333	9	1	0	0
1585	55	1	1	1	0	0	1	99	99	99	99	0	2	0	3	2	2	1	2008	1	1	0	1	999	0	1	0	0	0	1	1	1	123.267	1	123.267	1	60.8	1	1	1	60.8	0	123.267	1	28.4667	9	1	0	0
1586	30	1	3	1	0	0	1	99	99	99	99	0	0.6	0	999	2	2	0	2008	1	1	0	1	999	0	1	1	2	0	0	0	0	130.533	0	130.533	1	61.13	2	2	0	130.53	1	61.1333	0	130.533	9	1	0	0
1587	47	1	3	5	0	0	0	99	99	99	99	0	2.2	0	999	9	2	9	2008	0	1	0	1	999	0	1	0	0	0	1	2	0	99.9667	0	99.9667	1	99.97	3	3	1	99.97	0	99.9667	0	99.9667	9	5	0	0
1588	48	2	2	2	2	0	3	99	99	99	99	0	2.5	9	12	3	3	0	2008	3	0	0	4	999	0	1	1	2	0	0	0	1	39.2333	1	39.2333	1	15.6	3	3	1	15.6	0	39.2333	0	39.2333	9	2	2	0
1589	44	1	1	1	0	0	1	99	99	99	99	0	1.5	0	3	3	3	0	2008	1	0	1	3	999	0	1	1	1	1	0	0	0	66.3667	0	66.3667	1	22.6	2	2	1	64.1	1	22.6	0	66.3667	9	1	0	0
1590	46	1	2	2	1	0	2	99	99	99	99	0	3	1	23	3	3	0	2008	2	0	1	3	999	0	1	1	2	1	0	0	1	70.6	1	70.6	1	21.47	1	1	1	51.13	1	36.6333	1	21.4667	9	2	1	0
1591	31	2	2	2	1	0	2	99	99	99	99	0	4.9	2	58	3	3	0	2008	2	1	0	1	999	0	0	1	2	0	1	2	1	71.7	1	71.7	1	36.47	3	3	1	36.47	0	70.7667	0	71.7	9	2	1	0
1592	43	1	2	2	1	0	2	99	99	99	99	0	3.1	2	11	2	2	0	2008	2	0	0	4	999	0	1	1	2	0	1	2	0	130.367	0	130.367	1	36.13	1	1	0	130.37	1	62.1	1	36.1333	9	2	1	0
1593	36	1	2	1	0	0	1	99	99	99	99	0	2	0	7	3	3	0	2008	1	0	0	4	999	0	0	0	0	0	0	0	1	119.7	1	119.7	1	54.47	2	4	1	88	1	54.4667	1	54.4667	9	1	0	0
1594	48	2	2	2	3	0	3	3	3	0	3	0	3	8	22	2	2	1	2008	3	1	1	2	0	1	1	1	2	1	1	2	0	125.7	0	125.7	1	36.8	3	3	1	36.8	0	125.7	0	125.7	1	3	3	0
1595	45	1	2	1	1	0	2	99	99	99	99	0	2	2	22	2	2	1	2008	2	1	0	1	999	0	1	1	9	0	1	2	0	130.167	0	130.167	1	55.97	3	6	1	55.97	1	55.9667	0	130.167	9	1	1	0
1596	48	2	2	2	1	0	2	99	99	99	99	0	3.5	1	14	2	2	1	2008	2	1	0	1	999	0	0	1	1	0	1	2	0	130.167	0	130.167	1	49.7	1	1	0	130.17	0	130.167	1	49.7	9	2	1	0
1597	50	1	1	1	0	0	1	99	99	99	99	0	1.2	0	5	1	1	0	2008	1	1	0	1	999	0	1	1	1	0	1	2	1	98.9333	1	98.9333	1	30.07	3	3	1	30.07	0	64	0	98.9333	9	1	0	0
1598	39	1	1	2	0	0	2	99	99	99	99	0	3	0	4	2	2	0	2008	2	0	0	4	999	0	1	1	1	0	0	0	1	62.7333	1	62.7333	1	15.83	3	7	1	15.83	1	16.3333	1	16.3333	9	2	0	0
1599	48	1	2	1	1	0	2	99	99	99	99	0	2	2	17	2	2	0	2008	2	1	0	1	999	0	1	1	9	0	9	9	1	9.23333	1	9.23333	1	9.23	0	0	1	9.23	0	0	0	9.23333	9	1	1	0
1600	58	2	2	3	3	0	3	99	99	99	99	0	5.7	13	17	2	2	1	2008	3	1	1	2	999	0	1	1	2	9	1	1	1	18.7667	1	18.7667	1	8.83	3	3	1	8.83	0	18.7667	0	18.7667	9	3	3	0
1601	47	1	2	5	0	0	0	1	2	0	3	0	1.5	0	13	9	3	0	2012	3	0	1	3	0	1	1	1	2	1	0	0	0	82.0333	0	82.0333	1	19.5	1	1	0	82.03	0	82.0333	1	19.5	1	1	2	0
1602	37	2	2	3	3	0	3	99	99	99	99	0	8.4	19	21	2	2	1	2008	3	1	0	1	999	0	0	0	0	0	0	0	1	109.867	1	109.867	1	21.17	1	1	1	26.83	1	26.8333	1	21.1667	9	3	3	0
1603	44	2	2	2	3	0	3	99	99	99	99	1	2.4	15	20	2	2	0	2008	3	0	0	4	999	0	1	1	2	0	1	2	1	54.6	1	54.6	1	51.77	3	3	1	51.77	0	51.7667	0	54.6	9	2	3	0
1604	67	1	2	2	2	0	3	99	99	99	99	0	2.2	4	24	2	2	0	2008	3	1	0	1	999	0	1	1	2	0	1	1	1	68.7333	1	68.7333	1	43.47	3	3	1	43.47	0	64.2667	0	68.7333	9	2	2	0
1605	75	1	2	2	0	0	2	99	99	99	99	0	2.2	0	6	3	3	0	2008	2	0	0	4	999	0	0	0	0	0	0	0	0	85.1333	0	85.1333	1	36.57	1	1	0	85.13	0	85.1333	1	36.5667	9	2	0	0
1606	37	1	1	1	0	0	1	99	99	99	99	0	1.3	0	3	3	3	1	2008	1	1	1	2	999	0	1	0	0	1	1	3	0	129.467	0	129.467	1	61	2	2	0	129.47	1	61	0	129.467	9	1	0	0
1607	56	2	2	2	3	0	3	99	99	99	99	0	3.5	41	64	3	3	1	2008	3	0	1	3	999	0	1	1	2	1	0	0	1	28.8	1	28.8	1	28.8	0	0	1	28.8	0	0	0	28.8	9	2	3	0
1608	40	1	2	2	1	0	2	99	99	99	99	0	2.5	3	26	2	2	0	2008	2	0	0	4	999	0	1	1	2	0	0	0	0	129.367	0	129.367	1	16.77	1	1	0	129.37	0	129.367	1	16.7667	9	2	1	0
1609	48	2	2	2	1	0	2	99	99	99	99	0	3	1	6	2	2	0	2008	2	1	0	1	999	0	0	1	2	0	1	2	1	37.3	1	37.3	1	0.2	3	3	1	0.2	0	37.3	0	37.3	9	2	1	0
1610	56	2	2	2	2	0	3	99	99	99	99	1	3	4	23	3	3	1	2008	3	1	0	1	999	0	1	1	2	0	1	1	1	124.7	1	124.7	1	38.83	3	3	1	38.83	0	71.6667	0	124.7	9	2	2	0
1611	51	1	2	2	2	0	3	99	99	99	99	0	2.5	6	19	3	3	1	2008	3	1	0	1	999	0	1	1	2	0	1	1	1	71.0667	1	71.0667	1	45.13	3	3	1	45.13	0	71.0667	0	71.0667	9	2	2	0
1612	46	2	2	2	2	0	3	99	99	99	99	1	4.2	7	48	3	3	1	2009	3	0	1	3	999	0	1	1	4	9	0	0	1	30.0667	1	30.0667	1	18.7	3	6	1	18.7	1	19.3333	1	27.3667	9	2	2	0
1613	38	1	3	5	0	0	0	99	99	99	99	0	1	0	999	9	9	9	2008	0	9	9	9	999	0	0	0	0	0	0	0	0	126.867	0	126.867	1	113.9	1	1	0	126.87	0	126.867	1	113.9	9	5	0	0
1614	69	2	1	2	0	0	2	99	99	99	99	0	3.4	0	4	3	3	0	2008	2	1	0	1	999	0	0	1	9	0	1	2	0	128.933	0	128.933	1	51.5	2	2	0	128.93	1	51.5	0	128.933	9	2	0	0
1615	49	2	1	1	0	0	1	99	99	99	99	1	2	0	9	2	2	0	2008	1	1	0	1	999	0	0	0	0	0	1	3	1	114.433	1	114.433	1	52.57	3	3	1	52.57	0	0	0	128.933	9	1	0	0
1616	54	2	2	2	1	0	2	99	99	99	99	1	2.5	1	20	3	3	0	2013	2	0	0	4	50	0	0	1	2	0	0	0	0	76.4667	0	76.4667	1	28.7	2	4	0	76.47	1	28.7	1	28.7	2	2	1	0
1617	36	1	2	1	2	0	3	99	99	99	99	0	2	7	8	2	2	1	2008	3	0	1	3	999	0	1	1	2	1	0	0	1	93.7333	1	93.7333	1	47.2	3	6	1	47.2	1	47.2	0	93.7333	9	1	2	0
1618	56	2	1	2	0	0	2	99	99	99	99	1	2.5	0	12	3	3	1	2010	2	0	0	4	80	0	0	1	1	0	0	0	1	30.1667	1	30.1667	1	11.53	2	4	1	21.43	1	11.5333	1	11.5333	2	2	0	0
1619	61	2	2	2	2	0	3	2	2	0	3	0	4.5	9	15	2	2	0	2009	3	0	0	4	0	1	1	1	9	1	1	1	0	121.933	0	121.933	1	106.43	3	3	1	106.43	0	119.867	0	121.933	1	2	2	0
1620	48	1	2	1	0	0	1	99	99	99	99	0	1.1	0	4	2	2	1	2008	1	1	1	2	999	0	1	0	0	9	1	3	0	128.3	0	128.3	1	49.7	1	1	0	128.3	0	128.3	1	49.7	9	1	0	0
1621	41	1	2	1	0	0	1	99	99	99	99	0	2	0	7	2	1	1	2008	1	1	0	1	999	0	1	0	0	0	1	3	0	128.3	0	128.3	1	62.13	2	2	0	128.3	1	62.1333	0	128.3	9	1	0	0
1622	38	2	2	3	1	0	3	99	99	99	99	9	999	999	999	9	9	9	2000	3	9	9	9	999	0	9	9	9	9	9	9	1	126.4	1	126.4	1	84.1	3	3	1	84.1	0	126.4	0	126.4	9	3	1	0
1623	45	1	2	2	0	0	2	99	99	99	99	0	2.1	0	7	2	3	0	2008	2	1	1	2	999	0	1	0	0	1	1	3	0	127.833	0	127.833	1	55.73	1	1	0	127.83	0	71.2667	1	55.7333	9	2	0	0
1624	41	1	2	2	0	0	2	99	99	99	99	0	2.5	0	6	2	2	0	2008	2	1	0	1	999	0	1	0	0	0	1	3	0	127.733	0	127.733	1	97.4	3	3	1	97.4	0	127.733	0	127.733	9	2	0	0
1625	49	1	2	2	1	0	2	99	99	99	99	0	2.2	1	10	3	3	1	2008	2	0	0	4	999	0	0	1	2	0	0	0	1	24.3667	1	24.3667	1	7.4	1	1	0	24.37	1	12.9333	1	7.4	9	2	1	0
1626	39	1	2	1	0	0	1	99	99	99	99	0	1.5	0	8	2	2	0	2008	1	1	0	1	999	0	1	0	0	0	1	3	0	128.2	0	128.2	1	115.27	1	1	0	128.2	0	128.2	1	115.267	9	1	0	0
1627	51	2	2	2	1	0	2	2	0	0	2	0	3	3	9	2	2	1	2013	2	1	0	1	50	1	0	1	9	0	1	2	0	64.9667	0	64.9667	1	38.77	1	1	0	64.97	0	64.9667	1	38.7667	2	2	0	0
1628	41	2	2	2	2	0	3	99	99	99	99	0	3.5	6	6	3	3	1	2008	3	0	0	4	999	0	1	1	2	0	1	2	0	131.933	0	131.933	1	105.17	3	3	1	105.17	0	131.933	0	131.933	9	2	2	0
1629	58	2	2	2	3	0	3	99	99	99	99	0	4	25	28	2	2	0	2008	3	0	1	3	999	0	1	1	2	1	0	0	1	34.0333	1	34.0333	1	12.13	3	3	1	12.13	0	34	0	34.0333	9	2	3	0
1630	48	1	1	2	0	0	2	99	99	99	99	0	3	0	6	3	3	0	2008	2	0	1	3	999	0	1	1	1	9	0	0	0	127.733	0	127.733	1	15.07	1	1	0	127.73	0	127.733	1	15.0667	9	2	0	0
1631	43	2	2	2	1	0	2	99	99	99	99	0	4.8	3	20	2	2	0	2008	2	0	0	4	999	0	0	1	2	0	0	0	1	84.5	1	84.5	1	55.93	3	3	1	55.93	0	84.5	0	84.5	9	2	1	0
1632	54	2	2	2	1	0	2	99	99	99	99	0	3.7	2	18	2	2	1	2008	2	1	0	1	999	0	0	1	2	0	1	1	0	127.8	0	127.8	1	59.93	2	2	0	127.8	1	59.9333	0	127.8	9	2	1	0
1633	53	2	2	1	1	0	2	99	99	99	99	0	1.3	1	13	2	2	0	2008	2	0	1	3	999	0	0	1	2	1	0	0	1	84.8667	1	84.8667	1	57.4	3	6	1	57.4	1	57.4	0	84.8667	9	1	1	0
1634	36	2	1	2	0	0	2	99	99	99	99	1	2.5	0	3	2	2	0	2008	2	1	0	1	999	0	0	1	1	0	1	2	0	127.067	0	127.067	1	85.2	2	2	0	127.07	1	85.2	0	127.067	9	2	0	0
1635	54	1	1	1	0	0	1	99	99	99	99	0	0	0	999	2	2	0	2008	1	1	0	1	999	0	1	0	0	0	1	1	0	127.6	0	127.6	1	60.83	3	3	1	60.83	0	127.6	1	78.1333	9	1	0	0
1636	38	2	2	2	3	0	3	99	99	99	99	0	4.5	19	19	3	3	1	2008	3	1	1	2	999	0	1	1	2	9	1	2	1	54.6333	1	54.6333	1	25.43	3	3	1	25.43	0	54.6333	0	54.6333	9	2	3	0
1637	32	2	2	2	2	0	3	99	99	99	99	1	4.3	4	10	2	2	0	2008	3	1	0	1	999	0	1	1	2	0	1	2	0	126.933	0	126.933	1	95.03	3	3	1	95.03	0	126.933	0	126.933	9	2	2	0
1638	51	2	2	2	0	0	2	99	99	99	99	0	2.8	0	3	3	3	0	2008	2	1	0	1	999	0	0	1	1	0	1	1	1	54.4333	1	54.4333	1	42.43	3	3	1	42.43	1	43.7667	0	54.4333	9	2	0	0
1639	34	1	1	1	0	0	1	99	99	99	99	0	0.1	0	3	2	2	0	2008	1	1	0	1	999	0	1	0	0	0	1	2	0	127.133	0	127.133	1	43.17	1	1	0	127.13	0	127.133	1	43.1667	9	1	0	0
1640	59	2	2	3	3	0	3	2	3	0	3	0	6.5	16	42	3	3	1	2009	3	0	1	3	0	1	1	1	2	1	0	0	1	33.4667	1	33.4667	1	1.23	3	6	1	1.67	1	1.23333	1	13.4	1	2	3	0
1641	36	1	1	1	0	0	1	2	0	0	2	0	1.3	0	3	3	3	0	2009	2	0	0	4	0	1	1	1	9	0	0	0	0	121.933	0	121.933	1	93.13	1	1	0	121.93	0	120.7	1	93.1333	1	2	0	0
1642	58	2	2	3	1	0	3	99	99	99	99	0	5.5	3	16	3	3	1	2008	3	0	0	4	999	0	1	1	9	0	0	0	1	12.2667	1	12.2667	1	10.53	3	3	1	10.53	0	12.2667	0	12.2667	9	3	1	0
1643	41	1	2	1	0	0	1	99	99	99	99	0	1	0	4	2	2	0	2008	1	1	0	1	999	0	1	0	0	0	1	3	0	126.8	0	126.8	1	101.53	3	3	1	101.53	0	126.8	0	126.8	9	1	0	0
1644	41	2	2	1	0	0	1	99	99	99	99	1	0	0	4	2	9	9	2013	1	0	1	3	15	0	0	0	0	9	0	0	0	73.0333	0	73.0333	1	51.93	1	1	0	73.03	0	73.0333	1	51.9333	1	1	0	0
1645	37	1	2	1	2	0	3	99	99	99	99	0	2	7	22	2	2	1	2008	3	0	0	4	999	0	1	1	2	0	0	0	1	90.4667	1	90.4667	1	58	2	2	1	64.67	1	58	0	90.4667	9	1	2	0
1646	25	1	1	1	0	0	1	99	99	99	99	0	1.7	0	3	3	3	0	2008	1	0	0	4	999	0	1	1	9	0	0	0	0	126.567	0	126.567	1	7.33	1	1	0	126.57	0	126.567	1	7.33333	9	1	0	0
1647	56	1	2	1	0	0	1	99	99	99	99	0	1.5	0	5	2	2	0	2008	1	1	0	1	999	0	1	1	1	0	1	1	0	126.667	0	126.667	1	30.3	3	3	1	30.3	0	34.1	0	126.667	9	1	0	0
1648	50	2	2	5	0	0	0	99	99	99	99	1	2	0	4	9	3	9	2008	0	0	1	3	999	0	0	0	0	9	0	0	0	125.867	0	125.867	1	24.13	1	1	0	125.87	0	125.867	1	24.1333	9	5	0	0
1649	47	1	2	1	2	0	3	99	99	99	99	0	1	4	19	3	3	1	2008	3	0	0	4	999	0	1	1	2	0	0	0	1	64.6	1	64.6	1	56.9	3	3	1	56.9	0	64.6	0	64.6	9	1	2	0
1650	32	2	2	2	1	0	2	99	99	99	99	1	2.5	1	11	3	3	0	2008	2	1	0	1	999	0	0	1	2	0	1	2	0	125.733	0	125.733	1	44.77	2	4	0	125.73	1	44.7667	1	44.7667	9	2	1	0
1651	35	2	2	1	1	0	2	99	99	99	99	0	0.7	1	6	2	2	0	2008	2	1	0	1	999	0	0	1	9	0	1	2	0	126.433	0	126.433	1	60.9	1	1	0	126.43	0	126.433	1	60.9	9	1	1	0
1652	43	1	1	1	0	0	1	99	99	99	99	0	0.8	0	4	2	2	9	2008	1	1	0	1	0	0	1	0	0	0	1	2	0	130.867	0	130.867	1	99.13	1	1	0	130.87	0	130.867	1	99.1333	1	1	0	0
1653	56	1	2	1	3	0	3	99	99	99	99	0	1.5	10	15	2	2	0	2008	3	0	1	3	999	0	1	1	9	9	0	0	1	51.6	1	51.6	1	50.13	3	3	1	50.13	0	51.6	0	51.6	9	1	3	0
1654	71	1	2	2	1	0	2	99	99	99	99	0	2.5	1	10	3	3	1	2008	2	1	0	1	999	0	1	1	9	0	1	1	1	100.233	1	100.233	1	29.83	3	3	1	29.83	0	100.233	0	100.233	9	2	1	0
1655	37	2	2	1	2	0	3	99	99	99	99	0	1.7	8	25	3	3	9	2009	3	1	1	2	999	0	1	1	2	1	1	2	1	28.7	1	28.7	1	18.67	3	6	1	18.67	1	18.6667	0	28.7	9	1	2	0
1656	39	1	2	2	3	0	3	2	3	0	3	0	3.8	7	11	3	3	0	2009	3	0	0	4	999	1	1	1	2	0	0	0	0	121.9	0	121.9	1	39.57	1	1	0	121.9	0	112.567	1	39.5667	9	2	3	0
1657	54	1	2	2	0	0	2	99	99	99	99	0	3.5	0	7	1	1	0	2008	2	1	0	1	999	0	1	1	1	0	1	1	0	63.6	0	63.6	1	13.93	3	3	1	13.93	0	63.6	0	63.6	9	2	0	0
1658	43	2	1	1	0	0	1	99	99	99	99	1	1.2	0	5	2	2	0	2008	1	0	1	3	999	0	0	1	1	1	0	0	0	125.5	0	125.5	1	37.9	1	1	0	125.5	0	125.5	1	37.9	9	1	0	0
1659	50	2	2	1	1	0	2	99	99	99	99	1	0.7	3	17	2	2	1	2009	2	1	0	1	999	0	0	0	0	0	1	2	0	123.233	0	123.233	1	18.83	1	1	0	123.23	0	119.667	1	18.8333	9	1	1	0
1660	33	1	2	2	2	0	3	99	99	99	99	0	3.3	6	12	9	9	1	2008	3	0	0	4	999	0	1	1	9	0	0	0	1	84.3333	1	84.3333	1	32.13	1	1	1	44.1	1	44.0667	1	32.1333	9	2	2	0
1661	39	2	2	2	0	0	2	99	99	99	99	1	2.2	0	5	2	2	1	2009	2	1	0	1	999	0	0	0	0	0	1	3	0	124.467	0	124.467	1	61.1	2	2	0	124.47	1	61.1	0	124.467	9	2	0	0
1662	51	1	2	2	2	0	3	99	99	99	99	0	3.2	7	21	3	3	1	2011	3	0	0	4	60	0	1	1	2	0	0	0	1	22.4333	1	22.4333	1	13.53	3	5	1	13.53	0	22.4333	1	13.5333	2	2	2	0
1663	47	1	1	2	0	0	2	99	99	99	99	0	2.1	0	2	3	3	0	2011	2	0	0	4	50	0	1	1	1	0	0	0	0	92.8	0	92.8	1	87.67	1	1	0	92.8	0	92.8	1	87.6667	2	2	0	0
1664	30	2	1	3	0	0	2	3	1	0	3	1	6.1	0	8	3	3	0	2009	3	0	1	3	0	1	1	1	2	9	0	0	1	35.6667	1	35.6667	1	15.53	3	7	1	15.63	1	15.5333	1	15.5333	1	3	1	0
1665	63	1	1	1	1	0	1	99	99	99	99	0	0.6	2	4	3	3	1	2013	1	0	1	3	30	0	1	1	1	1	0	0	0	73.2333	0	73.2333	1	46.17	1	1	0	73.23	0	73.2333	1	46.1667	2	1	1	0
1666	38	1	2	2	0	0	2	99	99	99	99	9	0	0	21	3	3	0	2009	2	0	0	4	999	0	1	1	1	0	0	0	0	120.967	0	120.967	1	99.03	1	1	0	120.97	0	101.667	1	99.0333	9	2	0	0
1667	57	1	1	2	1	0	2	99	99	99	99	0	2.8	1	2	3	3	1	2009	2	1	0	1	999	0	1	1	2	0	1	1	1	36.6667	1	36.6667	1	19.37	3	3	1	19.37	0	36.6333	0	36.6667	9	2	1	0
1668	76	1	2	1	0	0	1	99	99	99	99	0	1.8	0	2	3	3	0	2009	1	0	1	3	999	0	0	0	0	9	1	1	0	124	0	124	1	112.2	1	1	0	124	0	112.767	1	112.2	9	1	0	0
1669	48	2	1	1	0	0	1	99	99	99	99	0	0.1	0	6	3	3	0	2009	1	0	1	3	999	0	0	0	0	9	0	0	0	123.433	0	123.433	1	30.6	3	3	1	30.6	0	117.367	0	123.433	9	1	0	0
1670	51	2	2	1	3	0	3	99	99	99	99	1	1.6	20	31	3	3	0	2009	3	0	0	4	999	0	1	1	2	0	0	0	1	14.7333	1	14.7333	1	10.2	3	3	1	10.2	0	13.2333	0	14.7333	9	1	3	0
1671	34	2	2	2	0	0	2	99	99	99	99	1	4	0	11	2	2	0	2009	2	1	0	1	999	0	0	1	1	0	1	2	0	119.7	0	119.7	1	25.97	3	3	1	25.97	0	113.733	0	119.7	9	2	0	0
1672	38	1	1	1	0	0	1	2	0	0	2	0	0.9	0	4	2	2	0	2009	2	1	1	2	0	1	1	1	1	9	1	2	0	120.733	0	120.733	1	57.07	3	3	1	57.07	0	117.8	0	120.733	1	2	0	0
1673	55	1	2	1	0	0	1	99	99	99	99	0	0.8	0	4	3	3	0	2009	1	0	1	3	999	0	1	1	9	9	0	0	0	127.233	0	127.233	1	24.97	1	1	0	127.23	0	24.9667	1	24.9667	9	1	0	0
1674	44	2	1	1	0	0	1	99	99	99	99	0	0.4	0	4	2	2	1	2009	1	1	0	1	999	0	0	0	0	1	1	2	0	123.967	0	123.967	1	30.6	2	2	1	74.83	1	30.6	1	50.4333	9	1	0	0
1675	52	1	1	2	0	0	2	99	99	99	99	0	3.7	0	1	3	3	0	2012	2	0	0	4	70	0	1	1	1	0	0	0	1	36.6	1	36.6	1	30.37	2	2	1	35.47	1	30.3667	0	36.6	2	2	0	0
1676	44	1	1	2	0	0	2	99	99	99	99	0	2.1	0	3	3	3	1	2009	2	1	1	2	999	0	1	0	0	1	1	3	0	123.7	0	123.7	1	48.23	3	3	1	48.23	0	123.433	0	123.7	9	2	0	0
1677	50	1	2	2	3	0	3	99	99	99	99	0	2.5	24	26	3	3	1	2009	3	1	1	2	999	0	1	1	2	1	1	1	1	37.7667	1	37.7667	1	25.4	3	3	1	25.4	0	37.0667	0	37.7667	9	2	3	0
1678	46	1	2	2	1	0	2	99	99	99	99	0	2.5	2	9	2	2	0	2009	2	1	0	1	999	0	1	1	9	0	1	2	0	67	0	67	1	34.07	1	1	0	67	0	67	1	34.0667	9	2	1	0
1679	40	1	2	2	3	0	3	99	99	99	99	0	2.5	15	18	2	2	1	2009	3	1	0	1	999	0	1	1	2	0	1	2	1	113.7	0	113.7	1	54.93	3	3	1	54.93	0	72.7333	0	113.7	9	2	3	0
1680	51	2	1	1	0	0	1	99	99	99	99	1	1.5	0	7	2	2	0	2009	1	1	0	1	999	0	1	0	0	0	1	1	0	122.433	0	122.433	1	110.57	3	7	1	110.57	1	110.567	1	110.367	9	1	0	0
1681	37	2	2	2	1	0	2	2	1	0	2	1	3.3	1	5	2	2	0	2009	2	1	0	1	0	1	0	1	9	0	1	2	1	84.0333	0	84.0333	1	52.7	3	3	1	52.7	0	60.1333	0	84.0333	1	2	1	0
1682	39	1	2	2	1	0	2	99	99	99	99	0	3.5	3	13	3	3	1	2009	2	0	1	3	999	0	1	1	4	9	0	0	1	28.9	1	28.9	1	23.33	3	3	1	23.33	0	27.7	0	28.9	9	2	1	0
1683	50	1	1	6	0	0	9	2	0	0	2	0	0	0	4	2	2	9	2009	2	9	9	9	0	1	1	1	9	9	0	0	0	119.467	0	119.467	1	25.77	1	1	0	119.47	0	115.267	1	25.7667	1	2	0	0
1684	33	2	1	1	0	0	1	99	99	99	99	1	1.7	0	3	2	2	0	2009	1	1	0	1	999	0	1	0	0	0	1	3	0	122.167	0	122.167	1	12.17	1	1	0	122.17	0	118.733	1	12.1667	9	1	0	0
1685	41	1	1	5	0	0	0	99	99	99	99	0	0.6	0	2	9	9	9	2009	0	1	0	1	999	0	1	0	0	0	1	2	0	113.433	0	113.433	1	57.57	1	1	0	113.43	0	111.533	1	57.5667	9	5	0	0
1686	49	1	2	2	2	0	3	99	99	99	99	0	2.7	7	12	3	3	1	2009	3	0	1	3	999	0	1	1	2	1	0	0	0	115.367	0	115.367	1	43.73	3	3	1	43.73	0	113.133	0	115.367	9	2	2	0
1687	47	1	1	1	0	0	1	99	99	99	99	0	0.1	0	4	3	3	0	2009	1	0	1	3	999	0	1	0	0	9	0	0	0	60.1333	0	60.1333	1	14.83	1	1	0	60.13	0	60.1	1	14.8333	9	1	0	0
1688	50	1	1	1	0	0	1	99	99	99	99	0	2	0	4	3	3	0	2009	1	1	1	2	999	0	1	0	0	9	1	3	1	42.2667	1	42.2667	1	19.83	3	3	1	19.83	0	38.6333	0	42.2667	9	1	0	0
1689	50	1	1	1	0	0	1	99	99	99	99	0	1	0	5	3	3	0	2009	1	1	0	1	999	0	1	0	0	0	1	3	0	122.767	0	122.767	1	55.93	2	2	0	122.77	1	55.9333	0	122.767	9	1	0	0
1690	36	2	2	2	3	0	3	3	3	0	3	1	2.6	11	27	2	2	0	2009	3	0	0	4	0	1	1	1	9	1	1	2	1	46.7333	1	46.7333	1	23.77	3	3	1	23.77	0	45.7	0	46.7333	1	3	3	0
1691	48	2	1	5	0	0	0	99	99	99	99	1	5.5	0	4	9	3	0	2009	0	0	1	3	999	0	0	0	0	9	0	0	0	121.467	0	121.467	1	42.73	1	1	0	121.47	0	49.3667	1	42.7333	9	5	0	0
1692	67	2	2	2	3	0	3	99	99	99	99	9	4.5	27	27	3	3	1	2009	3	0	0	4	999	0	1	1	2	0	0	0	1	17.7	1	17.7	1	0.73	2	4	1	4.27	1	0.733333	1	0.733333	9	2	3	0
1693	53	2	2	1	2	0	3	99	99	99	99	0	1	5	10	2	2	1	2009	3	1	0	1	999	0	1	1	2	0	1	1	1	117.2	0	117.2	1	6.67	2	2	1	82.87	1	6.66667	0	117.2	9	1	2	0
1694	44	1	1	1	0	0	1	99	99	99	99	0	0	0	8	2	2	1	2009	1	1	0	1	999	0	1	0	0	0	1	3	0	127.733	0	127.733	1	111.3	1	1	0	127.73	1	112.933	1	111.3	9	1	0	0
1695	46	2	2	2	2	0	3	99	99	99	99	9	999	999	999	9	9	9	2007	3	9	9	9	999	0	9	9	9	9	9	9	1	123.767	1	123.767	1	25.6	3	3	1	25.6	0	123.133	0	123.767	9	2	2	0
1696	47	2	2	2	3	0	3	99	99	99	99	0	3	10	20	2	2	1	2009	3	1	0	1	999	0	1	1	2	0	1	2	0	122.133	0	122.133	1	60.8	3	3	1	60.8	0	120.967	0	122.133	9	2	3	0
1697	55	2	2	3	3	0	3	99	99	99	99	0	6.4	13	36	3	3	1	2009	3	0	0	4	999	0	1	1	2	0	0	0	1	23.3	1	23.3	1	8.47	3	3	1	8.47	1	12.8667	1	12.8667	9	3	3	0
1698	47	2	2	2	3	0	3	99	99	99	99	0	2.3	10	19	2	2	1	2009	3	1	0	1	999	0	1	1	2	0	1	2	0	122.133	0	122.133	1	60.1	3	3	1	60.1	0	120.267	0	122.133	9	2	3	0
1699	26	1	3	5	0	0	0	99	99	99	99	9	2.3	0	999	9	9	9	2009	0	1	0	1	999	0	1	0	0	0	1	2	0	121.833	0	121.833	1	62	1	1	0	121.83	0	117.533	1	62	9	5	0	0
1700	47	1	1	1	0	0	1	99	99	99	99	9	1.7	0	13	3	3	1	2009	1	0	0	4	999	0	1	1	1	0	0	0	1	45.0333	1	45.0333	1	25.9	2	2	1	37.77	1	25.9	0	45.0333	9	1	0	0
1701	46	1	2	1	0	0	1	99	99	99	99	0	1.7	0	4	3	3	1	2009	1	0	0	4	999	0	1	1	1	0	0	0	1	63.5	1	63.5	1	26.6	3	3	1	26.6	0	60.6333	0	63.5	9	1	0	0
1702	38	2	1	6	0	0	9	3	1	0	3	0	0	0	5	3	3	1	2009	3	9	9	9	0	1	1	1	9	9	0	0	1	60.9667	1	60.9667	1	24.33	3	6	1	24.33	1	24.4	0	60.9667	1	3	1	0
1703	38	1	2	2	3	0	3	99	99	99	99	9	2.1	4	17	3	3	1	2009	3	0	0	4	999	0	1	1	2	0	0	0	1	44.8333	1	44.8333	1	26.6	3	3	1	26.6	0	44.3	0	44.8333	9	2	3	0
1704	50	1	2	2	1	0	2	2	0	0	2	0	3	1	12	3	3	0	2010	2	0	0	4	90	1	1	1	9	0	0	0	1	43.7333	1	43.7333	1	9.6	3	3	1	9.6	0	43.7333	0	43.7333	2	2	0	0
1705	45	1	1	3	1	0	3	99	99	99	99	9	5.2	1	4	3	3	0	2009	3	0	0	4	999	0	1	1	2	0	0	0	0	121.267	0	121.267	1	12.53	2	2	0	121.27	1	12.5333	0	121.267	9	3	1	0
1706	52	1	1	2	0	0	2	99	99	99	99	0	2.5	0	8	3	3	0	2011	2	0	0	4	70	0	1	1	1	0	0	0	0	94.2	0	94.2	1	26.1	1	1	0	94.2	0	94.2	1	26.1	2	2	0	0
1707	61	2	2	1	3	0	3	3	3	0	3	0	0.4	1	53	3	3	0	2010	3	1	1	2	10	1	1	1	2	1	1	1	1	29.9333	1	29.9333	1	21	3	3	1	21	0	29.9333	0	29.9333	1	3	3	0
1708	73	2	2	2	2	0	3	2	1	0	2	0	4.3	5	13	3	3	9	2009	3	1	1	2	0	1	1	1	2	1	1	2	1	43.7667	1	43.7667	1	9.43	3	3	1	9.43	0	40.8667	0	43.7667	1	2	1	0
1709	44	2	1	2	0	0	2	99	99	99	99	1	2.7	0	3	3	3	0	2009	2	0	1	3	999	0	0	1	1	9	0	0	1	87.8	1	87.8	1	29.7	3	3	1	29.7	0	87.5667	0	87.8	9	2	0	0
1710	40	2	2	3	3	0	3	3	3	0	3	0	7.5	5	9	2	2	0	2009	3	1	0	1	999	1	1	1	1	0	1	2	1	99.6333	1	99.6333	1	39.13	3	3	1	39.13	0	99.2	0	99.6333	9	3	3	0
1711	38	1	1	2	1	0	2	99	99	99	99	9	2.5	1	14	2	2	1	2009	2	1	0	1	999	0	1	1	2	0	1	2	1	99.2	1	99.2	1	60.8	3	3	1	60.8	0	98.9333	0	99.2	9	2	1	0
1712	49	2	2	2	1	0	2	99	99	99	99	1	3	2	11	3	3	1	2009	2	0	0	4	999	0	0	1	2	0	0	0	1	24.5667	1	24.5667	1	16.73	3	7	1	16.73	1	16.7333	1	16.7333	9	2	1	0
1713	65	1	2	2	3	0	3	99	99	99	99	9	2.8	26	29	9	9	1	2009	3	1	0	1	999	0	1	1	2	0	1	1	1	43.9	1	43.9	1	43.27	3	3	1	43.27	0	43.9	0	43.9	9	2	3	0
1714	36	2	1	2	0	0	2	99	99	99	99	1	3.2	0	3	3	3	0	2009	2	0	0	4	0	0	0	1	1	0	0	0	1	83	1	83	1	83	0	0	1	83	0	0	0	83	1	2	0	0
1715	56	1	2	2	2	0	3	99	99	99	99	0	3.2	8	12	2	2	0	2009	3	1	0	1	999	0	1	1	1	0	1	1	0	57.8667	0	57.8667	1	42.33	3	5	1	42.33	0	57.8667	1	41.9667	9	2	2	0
1716	31	2	2	6	1	0	2	3	3	0	3	0	0	2	8	2	2	0	2009	3	1	0	1	0	1	1	1	9	0	1	2	1	23.2	1	23.2	1	11	3	3	1	11	0	23.2	0	23.2	1	3	3	0
1717	59	1	1	1	0	0	1	99	99	99	99	9	0.7	0	4	2	2	0	2009	1	1	0	1	999	0	1	0	0	0	1	1	0	120.167	0	120.167	1	55.03	1	1	0	120.17	0	100.9	1	55.0333	9	1	0	0
1718	53	1	1	1	0	0	1	99	99	99	99	9	1.8	0	9	2	3	0	2009	1	1	0	1	999	0	1	0	0	0	1	3	0	120.3	0	120.3	1	57.83	2	2	0	120.3	1	57.8333	0	120.3	9	1	0	0
1719	49	2	1	2	0	0	2	99	99	99	99	1	3	0	4	3	3	1	2009	2	0	0	4	999	0	0	1	1	1	0	0	1	46.4333	1	46.4333	1	23	3	3	1	23	0	44.5333	0	46.4333	9	2	0	0
1720	49	1	1	1	0	0	1	99	99	99	99	9	1.1	0	4	2	2	1	2009	1	0	0	4	999	0	1	1	1	0	0	0	1	112.6	1	112.6	1	13.27	2	2	1	21.2	1	13.2667	0	112.6	9	1	0	0
1721	52	1	2	2	3	0	3	2	3	0	3	0	4.3	7	38	3	3	0	2009	3	0	0	4	0	1	1	1	2	0	0	0	1	25.2	1	25.2	1	15	3	6	1	15	1	15.0333	1	20.1333	1	2	3	0
1722	54	2	2	2	1	0	2	99	99	99	99	9	3.3	1	17	2	2	1	2009	2	1	0	1	999	0	1	1	2	1	1	1	0	118.967	0	118.967	1	80.67	2	2	1	105.97	1	80.6667	0	118.967	9	2	1	0
1723	68	1	2	2	3	0	3	99	99	99	99	0	3.5	2	3	2	2	0	2009	3	1	0	1	999	0	1	1	1	0	1	1	0	106.567	0	106.567	1	69.93	3	3	1	69.93	0	99.7333	0	106.567	9	2	3	0
1724	44	1	1	2	0	0	2	99	99	99	99	9	2.5	0	2	2	2	0	2009	2	1	0	1	999	0	1	1	1	0	1	2	0	119.433	0	119.433	1	44.57	3	3	1	44.57	0	114.5	0	119.433	9	2	0	0
1725	42	1	2	1	1	0	2	99	99	99	99	9	1.6	2	14	2	2	1	2009	2	1	0	1	999	0	1	1	2	0	1	2	1	79.5667	1	79.5667	1	77.5	3	3	1	77.5	0	79.2667	0	79.5667	9	1	1	0
1726	44	1	2	1	0	0	1	2	1	0	2	0	0.2	0	9	3	3	0	2012	2	1	0	1	0	1	1	1	9	0	1	2	0	25.8333	0	25.8333	1	18.07	2	2	0	25.83	1	18.0667	0	25.8333	1	2	1	0
1727	32	2	2	1	2	0	3	99	99	99	99	1	2	4	14	3	3	1	2009	3	0	0	4	999	0	1	1	9	0	0	0	1	44.9	1	44.9	1	11.47	3	3	1	11.47	0	11.9	0	44.9	9	1	2	0
1728	66	1	2	2	3	0	3	99	99	99	99	9	2.4	38	51	2	2	1	2009	3	0	0	4	999	0	1	1	4	1	1	2	1	34.1333	1	34.1333	1	14.1	3	5	1	14.1	0	30.9	1	13.4	9	2	3	0
1729	30	1	1	2	0	0	2	99	99	99	99	9	2.2	0	3	2	2	0	2009	2	1	0	1	999	0	1	1	1	0	0	0	0	119.133	0	119.133	1	14	2	4	0	119.13	1	14	1	14	9	2	0	0
1730	50	2	2	2	3	0	3	4	3	0	3	1	2.1	9	36	2	2	1	2009	3	1	1	2	0	1	1	1	3	1	1	2	0	115.533	0	115.533	1	58.8	3	3	1	58.8	0	96.5667	0	115.533	1	4	3	0
1731	48	1	1	1	0	0	1	99	99	99	99	0	1.5	0	4	2	2	0	2009	1	0	1	3	999	0	1	1	4	9	0	0	0	119.367	0	119.367	1	61.5	1	1	0	119.37	0	117.233	1	61.5	9	1	0	0
1732	51	1	1	2	0	0	2	99	99	99	99	9	2.3	0	3	3	3	1	2009	2	0	0	4	999	0	1	1	1	0	0	0	1	23.7333	1	23.7333	1	19.3	3	6	1	19.3	1	19.6	0	23.7333	9	2	0	0
1733	51	2	1	1	0	0	1	99	99	99	99	9	0.2	0	3	3	3	0	2009	1	0	1	3	999	1	0	1	9	1	0	0	1	76.8667	1	76.8667	1	26.43	3	3	1	26.43	0	76.3	0	76.8667	9	99	99	99
1734	47	1	1	2	0	0	2	99	99	99	99	0	2.5	0	6	3	3	0	2009	2	1	0	1	999	0	1	0	0	0	1	3	0	118.067	0	118.067	1	32.9	3	3	1	32.9	0	114.433	0	118.067	9	2	0	0
1735	40	1	1	1	0	0	1	99	99	99	99	9	1.5	0	3	2	2	0	2009	1	1	0	1	999	0	1	0	0	0	1	3	0	118.2	0	118.2	1	64.07	3	3	1	64.07	0	116.667	0	118.2	9	1	0	0
1736	44	2	2	2	1	0	2	99	99	99	99	0	3	3	9	3	3	0	2009	2	1	0	1	999	0	0	1	2	0	1	2	0	118.633	0	118.633	1	111.3	2	2	0	118.63	1	111.3	0	118.633	9	2	1	0
1737	44	1	3	5	0	0	0	99	99	99	99	0	0	0	999	9	3	9	2009	0	1	0	1	999	0	1	0	0	0	1	2	0	117.733	0	117.733	1	44.3	1	1	0	117.73	0	54.0333	1	44.3	9	5	0	0
1738	57	2	3	4	1	0	3	99	99	99	99	0	12	1	20	3	3	1	2009	3	0	0	4	999	1	1	1	9	0	0	0	1	9.9	1	9.9	1	7.87	3	3	1	7.87	0	8.93333	0	9.9	9	99	99	99
1739	51	2	1	3	0	0	2	99	99	99	99	0	5.2	0	5	2	2	0	2009	2	1	0	1	999	0	0	1	9	0	1	2	1	58.1333	1	58.1333	1	20.03	3	3	1	20.03	0	57.1	0	58.1333	9	3	0	0
1740	36	1	1	2	0	0	2	99	99	99	99	0	4	0	2	2	3	0	2009	2	1	0	1	999	0	1	0	0	0	1	3	1	78.7333	1	78.7333	1	56.93	3	3	1	56.93	1	58.2333	0	78.7333	9	2	0	0
1741	45	2	1	2	0	0	2	99	99	99	99	1	3	0	4	2	2	0	2009	2	1	0	1	999	0	0	0	0	0	1	3	0	117.567	0	117.567	1	94.2	3	3	1	94.2	0	95.2333	0	117.567	9	2	0	0
1742	38	2	1	2	0	0	2	99	99	99	99	1	3.5	0	8	3	3	1	2009	2	0	0	4	999	0	0	0	0	0	0	0	0	29.3333	0	29.3333	1	7.97	1	1	0	29.33	0	20.7	1	7.96667	9	2	0	0
1743	44	2	2	4	2	0	3	4	2	0	3	0	3	4	6	2	2	1	2009	3	1	1	2	999	1	1	1	2	1	1	2	1	40.1333	1	40.1333	1	31.1	3	3	1	31.1	0	40.1	0	40.1333	9	4	2	0
1744	50	1	1	1	0	0	1	99	99	99	99	0	0.8	0	2	2	2	0	2011	1	1	0	1	10	0	1	0	0	0	1	1	0	91.3	0	91.3	1	53.33	2	2	1	70.3	1	53.3333	0	91.3	1	1	0	0
1745	62	2	1	1	0	0	1	99	99	99	99	0	0.4	0	9	2	2	0	2009	1	1	0	1	999	0	0	0	0	0	1	1	0	117.4	0	117.4	1	97.67	1	1	0	117.4	0	111.633	1	97.6667	9	1	0	0
1746	74	2	3	1	3	0	3	99	99	99	99	0	1.7	32	32	3	3	1	2009	3	0	0	4	999	0	1	1	4	0	0	0	1	7.06667	1	7.06667	1	7.07	0	0	1	7.07	0	2.63333	0	7.06667	9	1	3	0
1747	31	2	2	2	2	0	3	99	99	99	99	9	999	999	999	9	9	9	2009	3	9	9	9	999	0	9	9	9	9	9	9	1	30.7	1	30.7	1	24.47	2	2	1	28.23	1	24.4667	1	27.8667	9	2	2	0
1748	41	1	1	2	0	0	2	99	99	99	99	0	2.6	0	8	2	2	0	2009	2	1	1	2	999	0	1	0	0	1	1	3	1	107.2	1	107.2	1	52.83	1	1	1	52.83	0	106.2	1	36.8667	9	2	0	0
1749	60	2	2	2	1	0	2	2	1	0	2	0	4.3	2	5	2	2	1	2010	2	1	0	1	30	1	0	1	2	0	1	2	1	59.1	1	59.1	1	19.63	3	6	1	19.63	1	19.6333	0	59.1	2	2	1	0
1750	48	2	2	2	1	0	2	99	99	99	99	0	4.5	1	18	2	2	1	2009	2	1	0	1	999	0	0	1	2	0	1	2	0	117.033	0	117.033	1	61.27	2	2	0	117.03	1	61.2667	0	117.033	9	2	1	0
1751	46	2	2	1	1	0	2	99	99	99	99	0	2	1	12	2	2	1	2009	2	1	1	2	999	0	0	1	2	1	1	2	1	77.3333	1	77.3333	1	32.43	3	3	1	32.43	0	59.9	0	77.3333	9	1	1	0
1752	40	2	2	1	3	0	3	99	99	99	99	1	0.9	23	23	2	2	1	2009	3	1	0	1	999	0	1	1	2	0	1	2	1	75.9667	1	75.9667	1	19.1	3	7	1	19.7	1	19.3333	1	19.1	9	1	3	0
1753	45	1	1	2	0	0	2	99	99	99	99	0	2.1	0	3	3	3	1	2009	2	0	0	4	999	0	1	1	1	0	0	0	1	46.8	1	46.8	1	20.2	2	4	1	33	1	20.2	1	20.0667	9	2	0	0
1754	68	2	1	1	0	0	1	99	99	99	99	0	2	0	4	2	2	0	2009	1	1	0	1	999	0	0	0	0	0	1	2	0	116.3	0	116.3	1	78.07	3	3	1	78.07	0	115.267	0	116.3	9	1	0	0
1755	55	1	1	1	0	0	1	99	99	99	99	0	1	0	5	1	2	0	2009	1	1	0	1	999	0	1	0	0	0	1	1	0	119.533	0	119.533	1	28.3	1	1	0	12.57	0	12.5667	1	28.3	9	1	0	0
1756	45	1	1	2	0	0	2	99	99	99	99	0	3	0	4	3	3	0	2009	2	1	0	1	999	0	1	1	1	0	1	2	0	116.5	0	116.5	1	56.43	1	1	0	116.5	0	114.267	1	56.4333	9	2	0	0
1757	38	2	3	5	1	0	2	3	2	0	3	0	0	3	19	9	2	1	2010	3	0	1	3	0	1	1	1	2	1	0	0	1	31.3333	1	31.3333	1	16.4	3	3	1	16.4	0	31.3333	0	31.3333	1	3	2	0
1758	53	2	2	6	1	0	2	3	1	0	3	0	0	2	13	3	3	9	2010	3	0	1	3	60	1	1	1	2	1	0	0	1	35.8333	1	35.8333	1	18.7	3	3	1	18.7	0	18.7	0	35.8333	2	3	1	0
1759	49	1	1	2	0	0	2	99	99	99	99	0	2.2	0	3	3	3	0	2009	2	0	1	3	999	0	1	1	1	1	0	0	1	30.7	1	30.7	1	19.43	3	6	1	19.43	1	19.4333	0	30.7	9	2	0	0
1760	42	2	2	2	3	0	3	99	99	99	99	0	2.3	25	35	2	2	0	2009	3	0	1	3	999	0	1	1	2	9	0	0	0	115.833	0	115.833	1	104.73	3	3	1	104.73	0	105.2	0	115.833	9	2	3	0
1761	57	1	3	1	0	0	1	99	99	99	99	0	1.2	0	999	2	2	0	2009	1	0	0	4	999	0	1	1	1	0	0	0	0	122.133	0	122.133	1	46.8	1	1	0	122.13	1	76.4333	1	46.8	9	1	0	0
1762	43	1	1	2	0	0	2	99	99	99	99	0	3.5	0	4	2	2	1	2009	2	1	1	2	999	0	1	0	0	9	1	3	0	116.4	0	116.4	1	23.57	3	3	1	23.57	0	111.267	0	116.4	9	2	0	0
1763	38	2	2	2	0	0	2	2	1	0	2	0	3.5	0	5	2	2	0	2010	2	1	1	2	0	1	0	1	2	1	1	2	1	77	1	77	1	53.47	3	3	1	53.47	0	77	0	77	1	2	1	0
1764	51	2	1	2	0	0	2	99	99	99	99	0	3.9	0	3	2	2	0	2009	2	0	1	3	999	0	0	1	4	9	0	0	0	116.167	0	116.167	1	7.4	2	2	0	116.17	1	7.4	0	116.167	9	2	0	0
1765	49	1	1	1	0	0	1	99	99	99	99	0	1	0	2	2	2	0	2009	1	1	0	1	999	0	1	0	0	0	1	3	1	96.5667	1	96.5667	1	29.13	3	6	1	29.13	1	29.1333	0	96.5667	9	1	0	0
1766	45	1	2	2	1	0	2	99	99	99	99	0	2.4	2	18	2	2	0	2009	2	1	0	1	999	0	1	0	0	0	1	2	0	114.8	0	114.8	1	81.4	1	1	1	82.47	1	82.4667	1	81.4	9	2	1	0
1767	40	2	2	1	3	0	3	99	99	99	99	0	1.5	15	15	2	2	1	2009	3	1	0	1	999	0	1	1	2	0	1	2	1	68.4	1	68.4	1	29.93	3	3	1	29.93	0	68.4	0	68.4	9	1	3	0
1768	45	1	1	1	0	0	1	99	99	99	99	0	1.8	0	5	9	9	0	2011	1	1	0	1	30	0	1	0	0	0	1	3	0	97.1	0	97.1	1	30.8	2	2	0	97.1	1	30.8	0	97.1	2	1	0	0
1769	35	2	1	1	0	0	1	99	99	99	99	1	0.3	0	8	2	2	0	2009	1	1	0	1	999	0	0	0	0	0	1	2	0	118.833	0	118.833	1	118.77	3	5	1	118.77	0	118.833	1	118.767	9	1	0	0
1770	55	2	2	2	3	0	3	3	3	0	3	0	5	31	31	2	2	1	2010	3	0	0	4	0	1	1	1	9	0	0	0	1	99.6333	1	99.6333	1	52.97	1	1	0	99.63	0	99.6333	1	52.9667	1	3	3	0
1771	46	1	1	1	0	0	1	99	99	99	99	0	1.9	0	4	2	2	0	2009	1	0	0	4	999	0	1	1	1	0	0	0	0	115.133	0	115.133	1	8.27	2	2	0	115.13	1	8.26667	0	115.133	9	1	0	0
1772	29	1	1	2	0	0	2	99	99	99	99	0	2.2	0	5	3	3	1	2009	2	1	1	2	999	0	1	0	0	1	0	0	0	114.233	0	114.233	1	26.13	3	3	1	26.13	0	113.233	0	114.233	9	2	0	0
1773	41	2	2	2	1	0	2	2	0	0	2	1	2.6	2	8	2	2	0	2010	2	1	0	1	30	1	0	1	9	0	1	2	0	107.967	0	107.967	1	17.4	3	3	1	17.4	0	17.6333	0	107.967	2	2	0	0
1774	48	2	2	2	1	0	2	1	1	0	2	0	3	2	26	2	2	1	2010	2	0	1	3	10	1	1	1	2	1	0	0	0	109.5	0	109.5	1	56.33	3	3	1	56.33	0	109.5	0	109.5	1	1	1	0
1775	26	1	2	1	0	0	1	99	99	99	99	0	1.2	0	3	1	1	9	2009	1	1	0	1	999	0	1	0	0	0	1	2	0	114.2	0	114.2	1	57.03	3	3	1	57.03	0	80.6	0	114.2	9	1	0	0
1776	30	1	1	1	0	0	1	2	0	0	2	0	1.2	0	5	3	3	0	2010	2	1	0	1	20	1	1	1	9	0	1	2	0	107.733	0	107.733	1	14	2	2	0	107.73	1	14	0	107.733	1	2	0	0
1777	29	1	2	2	1	0	2	99	99	99	99	0	2.2	2	9	2	2	1	2009	2	1	0	1	999	0	1	1	2	0	1	2	1	50.1	1	50.1	1	26.83	3	3	1	26.83	0	50.1	0	50.1	9	2	1	0
1778	57	1	1	1	0	0	1	1	0	0	1	0	2	0	4	3	3	0	2010	1	0	0	4	999	1	1	1	4	0	0	0	1	58.9	1	58.9	1	35.73	3	7	1	35.73	1	35.7333	1	35.7333	9	1	0	0
1779	34	1	2	1	3	0	3	2	3	0	3	0	1.5	18	32	2	2	1	2010	3	1	0	1	10	1	1	1	9	0	1	2	1	102.433	1	102.433	1	39.6	3	3	1	39.6	0	102.433	0	102.433	1	2	3	0
1780	36	2	1	1	0	0	1	99	99	99	99	1	1.8	0	4	1	1	0	2009	1	1	0	1	999	0	0	0	0	0	1	3	0	114.067	0	114.067	1	114.07	1	1	0	114.07	0	114.067	1	114.067	9	1	0	0
1781	53	1	1	1	0	0	1	99	99	99	99	0	0.8	0	5	2	2	0	2009	1	1	0	1	999	0	1	1	1	0	1	2	1	54.0667	1	54.0667	1	23.33	3	3	1	23.33	0	52.7333	0	54.0667	9	1	0	0
1782	38	1	2	1	1	0	2	99	99	99	99	0	1.8	1	6	2	2	9	2009	2	1	1	2	999	0	1	1	2	9	1	2	0	114.133	0	114.133	1	42.47	1	1	1	45.4	1	45.4	1	42.4667	9	1	1	0
1783	60	2	1	2	1	0	2	99	99	99	99	1	2.1	1	4	3	3	0	2009	2	0	0	4	0	0	0	1	2	0	0	0	1	58.3	1	58.3	1	12.2	2	2	1	53.63	1	12.2	0	58.3	1	2	1	0
1784	36	2	2	2	2	0	3	2	1	0	2	0	5	7	9	3	3	1	2010	3	0	0	4	80	1	1	1	9	0	0	0	1	26.8667	1	26.8667	1	6.97	2	4	0	26.87	1	6.96667	1	6.96667	2	2	1	0
1785	40	1	1	1	0	0	1	99	99	99	99	0	1.2	0	4	2	2	0	2009	1	1	0	1	999	0	1	0	0	0	1	3	0	117.667	0	117.667	1	111.97	1	1	0	117.67	0	117.667	1	111.967	9	1	0	0
1786	45	2	2	2	0	0	2	2	1	0	2	0	2.5	0	12	2	2	0	2010	2	0	0	4	80	1	0	1	9	0	0	0	0	69.3	0	69.3	1	13.83	3	3	1	13.83	0	69.3	0	69.3	2	2	1	0
1787	46	1	2	2	1	0	2	2	1	0	2	0	3	1	7	3	3	0	2010	2	1	0	1	0	1	1	1	9	0	1	2	0	107.933	0	107.933	1	48.2	3	6	1	48.2	1	48.2	0	107.933	1	2	1	0
1788	52	2	1	2	0	0	2	99	99	99	99	0	2.1	0	7	2	2	1	2009	2	1	1	2	999	0	0	1	1	1	1	1	0	114.133	0	114.133	1	26.03	3	6	1	26.07	1	26.0333	0	114.133	9	2	0	0
1789	41	1	1	1	0	0	1	99	99	99	99	0	0.1	0	3	9	2	9	2009	1	0	1	3	999	0	1	0	0	9	0	0	0	112.7	0	112.7	1	13.47	1	1	0	112.7	0	56.0667	1	13.4667	9	1	0	0
1790	39	2	2	2	1	0	2	99	99	99	99	0	3	1	9	2	3	1	2009	2	0	0	4	999	0	0	1	2	0	0	0	1	83.7667	1	83.7667	1	41.07	3	6	1	41.07	1	41.0667	0	83.7667	9	2	1	0
1791	24	1	1	2	0	0	2	99	99	99	99	0	3.2	0	8	3	3	1	2009	2	0	0	4	999	0	1	1	1	0	0	0	1	96.8	1	96.8	1	10.97	1	1	1	73	1	16.4667	1	10.9667	9	2	0	0
1792	35	2	1	5	0	0	0	3	1	0	3	1	0.3	0	7	9	2	0	2012	3	9	9	9	0	1	1	1	9	9	0	0	1	17.3333	1	17.3333	1	17.33	0	0	1	17.33	0	0	0	17.3333	1	3	1	0
1793	37	2	1	1	0	0	1	99	99	99	99	1	1.7	0	3	2	2	1	2009	1	1	0	1	999	0	0	0	0	0	1	3	0	113.4	0	113.4	1	60.9	2	2	0	113.4	1	60.9	0	113.4	9	1	0	0
1794	78	1	2	1	3	0	3	99	99	99	99	0	1.5	11	18	9	9	9	2009	3	0	0	4	999	0	1	1	1	0	9	0	1	39.5333	1	39.5333	1	31.2	3	6	1	31.2	1	31.2	0	39.5333	9	1	3	0
1795	41	1	1	1	0	0	1	99	99	99	99	0	1.3	0	9	2	2	0	2009	1	1	0	1	999	0	1	1	1	0	1	2	0	113.5	0	113.5	1	57.63	1	1	0	113.5	0	111.267	1	57.6333	9	1	0	0
1796	54	2	2	3	3	0	3	3	3	0	3	0	6.4	2	13	3	3	1	2010	3	1	0	1	80	1	1	1	2	0	1	2	1	18.9333	1	18.9333	1	13.6	3	3	1	13.6	0	18.9333	0	18.9333	2	3	3	0
1797	49	1	3	1	0	0	1	99	99	99	99	0	2	0	5	3	3	0	2009	1	0	0	4	999	0	1	1	1	0	0	0	1	77	1	77	1	32.07	3	6	1	32.07	1	32.0667	0	77	9	1	0	0
1798	48	1	1	2	1	0	2	99	99	99	99	0	2.7	1	9	2	2	0	2009	2	0	0	4	999	0	1	1	2	0	0	0	1	45.0667	1	45.0667	1	23.6	3	6	1	23.6	1	23.6	0	45.0667	9	2	1	0
1799	41	1	2	1	3	0	3	2	3	0	3	0	1.4	4	11	2	2	0	2010	3	1	0	1	0	1	1	1	9	0	1	2	0	107	0	107	1	53.4	3	3	1	53.4	0	107	0	107	1	2	3	0
1800	43	1	2	2	1	0	2	99	99	99	99	0	2.2	1	14	2	2	0	2009	2	1	0	1	999	0	1	1	2	0	1	2	1	65.7333	1	65.7333	1	36.47	3	3	1	36.47	0	65.1333	0	65.7333	9	2	1	0
1801	38	2	2	2	1	0	2	2	1	0	2	0	4	3	8	2	2	1	2010	2	1	1	2	0	1	1	1	2	1	1	3	1	50.7667	1	50.7667	1	11.67	3	5	1	11.67	0	0	1	11.2	1	2	1	0
1802	49	2	2	1	0	0	1	4	1	0	3	0	0.6	0	8	3	3	1	2010	3	1	1	2	10	1	1	1	2	1	1	1	1	60	1	60	1	9.1	3	3	1	9.1	0	23.5	0	60	1	4	1	0
1803	36	2	2	3	1	0	3	3	1	0	3	0	5.3	3	23	3	3	0	2011	3	0	0	4	80	1	0	1	9	0	0	0	1	20.1	1	20.1	1	7.93	2	4	0	20.1	1	7.93333	1	7.93333	2	3	1	0
1804	47	1	2	2	2	0	3	2	1	0	2	0	2.7	5	14	3	3	1	2010	3	0	0	4	80	1	1	1	9	0	0	0	1	63.3333	1	63.3333	1	29.13	3	3	1	29.13	0	63.3333	0	63.3333	2	2	1	0
1805	51	2	1	5	0	0	0	1	3	0	3	0	0.1	0	4	9	2	9	2010	3	0	1	3	20	1	1	1	2	1	0	0	1	41.9	1	41.9	1	25.73	3	7	1	25.73	1	25.7333	1	25.7333	1	1	3	0
1806	28	1	1	1	1	0	2	99	99	99	99	0	1.8	1	5	2	2	1	2009	2	1	0	1	999	0	1	1	2	0	1	2	0	113.167	0	113.167	1	67.4	3	6	1	67.4	1	68	0	113.167	9	1	1	0
1807	42	2	2	1	3	0	3	2	3	0	3	0	1.8	7	10	2	2	0	2010	3	1	0	1	20	1	1	1	9	0	1	2	1	50.1333	1	50.1333	1	24.23	3	3	1	24.23	0	50.1333	0	50.1333	1	2	3	0
1808	43	1	2	2	1	0	2	99	99	99	99	0	2.1	1	22	3	3	1	2009	2	1	0	1	999	0	1	1	2	0	1	2	0	113.167	0	113.167	1	60.3	3	6	1	60.3	1	60.8667	0	113.167	9	2	1	0
1809	49	2	2	2	1	0	2	99	99	99	99	0	3.8	1	14	2	2	0	2009	2	1	0	1	999	0	0	1	2	0	1	2	0	113.067	0	113.067	1	68.87	1	1	0	113.07	0	111.867	1	68.8667	9	2	1	0
1810	38	2	2	2	3	0	3	99	99	99	99	0	3	13	14	2	2	1	2009	3	1	0	1	999	0	1	1	2	0	1	2	1	56.3667	1	56.3667	1	18.53	3	3	1	18.53	0	56.1	0	56.3667	9	2	3	0
1811	58	1	1	1	0	0	1	99	99	99	99	0	1.9	0	6	2	2	0	2009	1	1	0	1	999	0	1	0	0	0	1	1	0	116.9	0	116.9	1	108.13	3	5	1	108.13	0	116.9	1	108.133	9	1	0	0
1812	73	2	1	2	0	0	2	99	99	99	99	0	3.5	0	7	3	3	0	2009	2	0	1	3	999	0	0	1	1	1	0	0	0	113.233	0	113.233	1	28.63	2	2	0	113.23	1	28.6333	0	113.233	9	2	0	0
1813	49	1	1	2	1	0	2	99	99	99	99	0	3.2	1	22	3	3	1	2009	2	0	0	4	999	0	1	1	2	0	0	0	1	35.1333	1	35.1333	1	25.9	1	1	1	25.9	0	34.2667	1	12.5	9	2	1	0
1814	56	1	2	2	3	0	3	99	99	99	99	0	3.5	1	14	3	3	0	2009	3	0	0	4	999	0	1	1	2	0	0	0	1	39.3667	1	39.3667	1	16.17	2	2	1	19.5	1	16.1667	1	17.3333	9	2	3	0
1815	48	2	1	5	0	0	0	3	3	0	3	0	10	0	4	9	3	9	2010	3	1	0	1	10	1	1	1	9	0	1	2	1	39	1	39	1	12.93	3	3	1	12.93	0	39	0	39	1	3	3	0
1816	60	1	1	1	0	0	1	99	99	99	99	0	0.1	0	2	3	3	0	2009	1	0	1	3	999	0	1	0	0	9	0	0	0	112.467	0	112.467	1	26.87	1	1	0	112.47	0	90.7333	1	26.8667	9	1	0	0
1817	45	1	1	1	0	0	1	99	99	99	99	0	1.7	0	5	2	2	0	2010	1	0	0	4	30	0	1	0	0	0	0	0	0	108.5	0	108.5	1	59.9	3	3	1	59.9	0	108.5	0	108.5	2	1	0	0
1818	43	1	1	5	0	0	0	99	99	99	99	0	2.3	0	5	9	1	9	2010	0	1	0	1	10	0	1	0	0	0	1	2	0	111.733	0	111.733	1	96.83	1	1	0	111.73	0	111.733	1	96.8333	1	5	0	0
1819	52	2	2	2	1	0	2	99	99	99	99	0	2.5	3	24	3	3	1	2010	2	0	1	3	999	0	0	0	0	1	0	0	1	40.6667	1	40.6667	1	15.4	3	7	1	15.4	1	15.4	1	15.4	9	2	1	0
1820	34	1	1	1	0	0	1	2	1	0	2	0	1.3	0	5	3	3	0	2010	2	1	1	2	0	1	1	1	2	1	1	2	0	50.3667	0	50.3667	1	32.07	2	2	0	50.37	1	32.0667	0	50.3667	1	2	1	0
1821	35	2	1	1	0	0	1	2	0	0	2	1	1.3	0	1	3	3	0	2013	2	0	1	3	20	1	0	1	1	1	0	0	0	71.6333	0	71.6333	1	36.77	1	1	0	71.63	0	71.6333	1	36.7667	1	2	0	0
1822	53	2	1	2	0	0	2	99	99	99	99	1	2.3	0	6	2	2	0	2010	2	1	0	1	70	0	0	0	0	0	1	3	0	108	0	108	1	70.13	2	4	0	108	1	70.1333	1	70.1333	2	2	0	0
1823	35	2	2	2	1	0	2	99	99	99	99	1	4.9	3	14	2	2	1	2010	2	1	0	1	10	0	0	1	2	0	1	2	0	109.7	0	109.7	1	58.67	1	1	0	109.7	0	109.7	1	58.6667	1	2	1	0
1824	69	2	2	2	1	0	2	99	99	99	99	0	2.5	2	10	2	2	0	2010	2	1	0	1	20	0	0	0	0	0	1	2	1	95	1	95	1	54.2	2	4	1	70.63	1	54.2	1	54.2	1	2	1	0
1825	48	2	2	3	2	0	3	99	99	99	99	1	6	9	26	3	3	1	2010	3	0	0	4	50	0	1	1	2	0	0	0	1	63.3667	1	63.3667	1	46.67	3	6	1	46.67	1	46.6667	0	63.3667	2	3	2	0
1826	38	2	1	5	0	0	0	3	1	0	3	0	0.8	0	5	2	2	9	2010	3	1	0	1	0	1	0	1	9	1	1	2	0	103.567	0	103.567	1	93.33	3	3	1	93.33	0	103.567	0	103.567	1	3	1	0
1827	52	2	2	2	2	0	3	4	3	0	3	0	3	4	14	3	3	1	2011	3	1	1	2	40	1	1	1	2	1	1	2	1	64.9667	1	64.9667	1	12.37	3	5	1	12.37	1	52.8	1	12.3667	2	4	3	0
1828	26	2	1	1	0	0	1	2	1	0	2	1	1.4	0	8	2	2	1	2010	2	1	1	2	30	1	0	1	2	1	1	2	1	52.2667	1	52.2667	1	29.83	3	7	1	29.83	1	29.8333	1	29.8333	2	2	1	0
1829	31	2	2	4	0	0	3	4	1	0	3	0	13.5	0	32	3	9	1	2011	3	0	0	4	90	1	1	1	9	0	0	0	1	2.53333	1	2.53333	1	1.73	3	7	1	1.73	1	1.73333	1	1.73333	2	4	1	0
1830	43	2	2	2	0	0	2	2	1	0	2	0	4.2	0	15	3	3	1	2010	2	0	0	4	90	1	0	1	9	0	0	0	1	31.9667	1	31.9667	1	14.5	3	3	1	14.5	0	31.9667	0	31.9667	2	2	1	0
1831	49	1	2	1	1	0	2	2	1	0	2	0	0.2	2	17	3	3	0	2010	2	0	0	4	70	1	1	1	9	0	1	2	1	29.0333	1	29.0333	1	13.47	3	6	1	13.47	1	13.4667	1	20.4333	2	2	1	0
1832	46	1	1	1	0	0	1	99	99	99	99	0	1.9	0	2	2	2	0	2010	1	1	0	1	10	0	1	0	0	0	1	3	0	110.333	0	110.333	1	54.57	3	3	1	54.57	0	110.333	0	110.333	1	1	0	0
1833	39	1	1	2	0	0	2	99	99	99	99	0	2.2	0	4	2	2	0	2010	2	0	0	4	80	0	1	1	1	0	0	0	1	37.6333	1	37.6333	1	28.57	3	3	1	28.57	0	37.6333	0	37.6333	2	2	0	0
1834	30	1	2	2	3	0	3	99	99	99	99	0	4.2	24	26	3	3	1	2010	3	1	1	2	999	0	1	1	2	1	1	2	0	110.433	0	110.433	1	59.63	2	2	1	89.53	1	59.6333	0	110.433	9	2	3	0
1835	48	2	1	1	0	0	1	3	1	0	3	1	1	0	5	3	3	0	2010	3	0	1	3	80	1	1	1	2	1	0	0	1	31.8667	1	31.8667	1	28.17	3	3	1	28.17	0	31.8667	0	31.8667	2	3	1	0
1836	54	2	2	2	3	0	3	3	3	0	3	0	5	26	49	2	2	1	2010	3	1	1	2	30	1	1	1	2	1	1	2	1	74.6333	1	74.6333	1	28.9	3	6	1	28.9	1	28.9	0	74.6333	2	3	3	0
1837	41	1	1	1	0	0	1	99	99	99	99	0	1.8	0	5	3	3	0	2010	1	0	1	3	20	0	1	1	4	9	0	0	0	105.9	0	105.9	1	75.77	1	1	0	105.9	0	105.9	1	75.7667	1	1	0	0
1838	45	2	2	2	1	0	2	2	1	0	2	0	3.9	2	19	2	2	1	2010	2	0	0	4	20	1	9	9	9	0	9	0	0	101.967	0	101.967	1	39.3	1	1	0	101.97	0	101.967	1	39.3	1	2	1	0
1839	42	2	2	4	3	0	3	4	3	0	3	0	10	14	25	2	2	1	2010	3	1	0	1	10	1	1	1	9	0	1	2	1	49.3333	1	49.3333	1	11.87	3	7	1	11.87	1	11.8667	1	11.8667	1	4	3	0
1840	56	1	1	2	0	0	2	99	99	99	99	0	3.7	0	6	3	3	0	2010	2	0	0	4	80	0	1	1	4	0	0	0	1	37.4667	1	37.4667	1	10.1	3	3	1	10.1	0	37.4667	0	37.4667	2	2	0	0
1841	48	2	1	4	1	0	3	4	1	0	3	0	10	2	5	3	3	1	2010	3	0	0	4	60	1	1	1	2	0	0	0	1	5.5	1	5.5	1	5.5	0	0	1	5.5	0	0	0	5.5	2	4	1	0
1842	34	1	1	2	1	0	2	99	99	99	99	0	2.1	1	5	3	3	0	2010	2	0	0	4	90	0	1	1	2	0	0	0	1	57.9333	1	57.9333	1	13.4	2	2	1	23.83	1	13.4	0	57.9333	2	2	1	0
1843	54	1	1	2	0	0	2	99	99	99	99	0	2.8	0	3	2	2	1	2010	2	1	0	1	40	0	1	1	1	0	1	1	0	107.067	0	107.067	1	97.2	3	3	1	97.2	0	0	0	107.067	2	2	0	0
1844	36	1	1	5	0	0	0	2	1	0	2	0	0.2	0	5	3	3	0	2010	2	0	0	4	0	1	1	1	9	0	0	0	1	40.2667	1	40.2667	1	35.53	1	1	1	35.53	0	40.2333	1	18.4333	1	2	1	0
1845	51	1	1	1	0	0	1	99	99	99	99	0	1.5	0	3	3	3	0	2010	1	1	0	1	30	0	1	0	0	0	1	1	0	105.067	0	105.067	1	70.7	1	1	0	105.07	0	105.067	1	70.7	2	1	0	0
1846	45	1	1	2	0	0	2	2	0	0	2	0	3.6	0	5	3	3	1	2010	2	0	0	4	90	1	1	1	9	0	0	0	1	14.1667	1	14.1667	1	10.33	3	3	1	10.33	0	14.1667	0	14.1667	2	2	0	0
1847	67	1	2	2	2	0	3	99	99	99	99	0	3.2	5	10	2	2	0	2010	3	1	0	1	30	0	1	1	2	0	1	1	0	110.667	0	110.667	1	57.63	3	3	1	57.63	0	99.7	0	110.667	2	2	2	0
1848	46	2	1	4	0	0	3	4	2	0	3	0	0.5	0	8	2	2	0	2010	3	1	1	2	0	1	1	1	2	1	1	2	1	62.9667	1	62.9667	1	31.03	3	3	1	31.03	0	62.9667	0	62.9667	1	4	2	0
1849	43	2	1	1	0	0	1	99	99	99	99	1	0.1	0	2	2	2	0	2010	1	1	0	1	999	0	0	0	0	0	1	2	1	66.0667	1	66.0667	1	55.6	3	6	1	55.6	1	55.6	0	66.0667	9	1	0	0
1850	47	2	1	1	0	0	1	99	99	99	99	1	1.5	0	4	1	1	0	2010	1	1	0	1	999	0	0	0	0	0	1	3	0	100.8	0	100.8	1	58.97	3	6	1	58.97	1	58.9667	0	100.8	9	1	0	0
1851	61	2	2	2	1	0	2	99	99	99	99	0	3.5	1	20	3	3	0	2010	2	1	1	2	40	0	0	1	1	1	0	0	1	82.1667	1	82.1667	1	3.47	3	3	1	3.47	0	82.1667	0	82.1667	2	2	1	0
1852	52	2	2	3	3	0	3	99	99	99	99	0	6.5	21	27	3	3	1	2010	3	0	1	3	20	0	1	1	2	9	0	0	1	62.5	1	62.5	1	28.53	3	3	1	28.53	0	62.5	0	62.5	1	3	3	0
1853	50	2	2	2	1	0	2	2	1	0	2	0	4	0	26	3	3	1	2010	2	0	0	4	20	1	0	0	0	0	0	0	1	13.2333	1	13.2333	1	8.9	3	3	1	8.9	0	0	0	13.2333	1	2	1	0
1854	40	1	1	2	0	0	2	99	99	99	99	0	2.7	0	3	3	3	0	2010	2	0	0	4	80	0	1	1	1	0	0	0	1	23.3	1	23.3	1	10.97	3	3	1	10.97	0	23.3	0	23.3	2	2	0	0
1855	49	2	2	4	3	0	3	4	3	0	3	0	10	6	21	3	3	0	2010	3	0	0	4	60	1	1	1	9	0	0	0	1	28.0667	1	28.0667	1	17.13	2	2	0	28.07	1	17.1333	0	28.0667	2	4	3	0
1856	46	1	1	1	0	0	1	99	99	99	99	0	2	0	5	3	3	1	2010	1	1	0	1	40	0	1	1	1	0	1	2	1	45.0667	1	45.0667	1	22.53	3	3	1	22.53	0	45.0667	0	45.0667	2	1	0	0
1857	41	2	1	1	0	0	1	99	99	99	99	1	2	0	4	3	3	0	2010	1	1	1	2	10	0	0	1	1	9	1	2	0	108.5	0	108.5	1	59.97	1	1	0	108.5	0	108.5	1	59.9667	1	1	0	0
1858	63	1	1	1	0	0	1	99	99	99	99	0	1.5	0	1	3	3	0	2010	1	0	0	4	20	0	1	0	0	0	0	0	1	21.9667	1	21.9667	1	11.63	2	2	0	21.97	1	11.6333	0	21.9667	1	1	0	0
1859	53	2	2	1	2	0	3	99	99	99	99	0	1.5	6	17	3	3	0	2010	3	1	0	1	40	0	0	1	2	0	1	1	1	73.4667	1	73.4667	1	48.57	3	3	1	48.57	0	73.4667	0	73.4667	2	1	2	0
1860	52	2	2	2	1	0	2	99	99	99	99	0	2.5	2	11	2	2	1	2010	2	1	0	1	30	0	0	1	2	0	1	2	1	72	1	72	1	50.2	3	3	1	50.2	0	72	0	72	2	2	1	0
1861	62	2	1	2	0	0	2	99	99	99	99	0	4	0	4	3	3	0	2010	2	0	0	4	70	0	0	1	1	0	0	0	1	30.9	1	30.9	1	18.03	3	6	1	18.03	1	18.0333	0	30.9	2	2	0	0
1862	47	2	2	4	1	0	3	4	3	0	3	0	1.5	2	25	3	3	0	2010	3	0	1	3	80	1	1	1	2	1	0	0	1	27.5667	1	27.5667	1	22.17	3	6	1	22.17	1	22.1667	0	27.5667	2	4	3	0
1863	44	2	1	4	0	0	3	4	1	0	3	0	0.5	0	3	2	2	9	2010	3	1	0	1	0	1	1	1	9	1	1	2	1	61.2667	1	61.2667	1	18.83	3	6	1	18.83	1	18.8333	0	61.2667	1	4	1	0
1864	76	1	2	2	2	0	3	99	99	99	99	0	3.3	5	10	2	2	0	2010	3	1	0	1	20	0	0	0	0	0	1	1	1	65.2	1	65.2	1	42.13	3	3	1	42.13	0	65.2	0	65.2	1	2	2	0
1865	44	1	2	1	1	0	2	3	1	0	3	0	1.7	1	12	2	2	0	2010	3	0	0	4	0	1	1	1	9	0	0	0	1	22.5333	1	22.5333	1	16.93	3	5	1	16.93	0	22.5333	1	16.9333	1	3	1	0
1866	46	1	1	2	0	0	2	99	99	99	99	0	3.5	0	6	3	3	0	2010	2	1	1	2	70	0	1	0	0	9	1	3	1	79.3333	1	79.3333	1	12.73	3	6	1	12.73	1	12.7333	0	79.3333	2	2	0	0
1867	54	1	2	2	0	0	2	99	99	99	99	9	999	999	999	9	9	9	2010	2	9	9	9	999	0	9	9	9	9	9	9	1	17.2333	1	17.2333	1	5.07	3	3	1	5.07	0	14.4333	0	17.2333	9	2	0	0
1868	43	2	2	2	3	0	3	2	3	0	3	0	3.5	14	21	3	3	1	2010	3	0	0	4	70	1	1	1	2	0	0	0	0	108.733	0	108.733	1	60.17	3	6	1	60.17	1	60.1667	0	108.733	2	2	3	0
1869	35	1	1	1	0	0	1	2	0	0	2	0	1.2	0	8	3	3	0	2010	2	0	0	4	40	1	1	1	9	0	0	0	1	14.5333	1	14.5333	1	7.1	3	3	1	7.1	0	14.5333	0	14.5333	2	2	0	0
1870	62	2	1	2	1	0	2	3	3	0	3	0	4	1	11	3	3	0	2010	3	1	0	1	80	1	1	1	9	0	1	2	1	26.1	1	26.1	1	26.1	0	0	1	26.1	0	0	0	26.1	2	3	3	0
1871	46	2	1	2	0	0	2	99	99	99	99	0	3	0	4	3	3	0	2010	2	1	1	2	60	0	0	0	0	1	1	3	0	108.633	0	108.633	1	54.7	3	3	1	54.7	0	0	0	108.633	2	2	0	0
1872	74	1	2	1	2	0	3	99	99	99	99	0	1.7	4	13	3	3	0	2010	3	1	1	2	20	0	1	0	0	9	1	2	0	108.633	0	108.633	1	13.2	2	4	0	108.63	1	13.2	1	13.2	1	1	2	0
1873	60	2	2	2	1	0	2	99	99	99	99	0	3.2	2	20	2	2	0	2010	2	1	0	1	10	0	0	1	2	0	1	1	1	54.9667	1	54.9667	1	28.4	3	3	1	28.4	0	54.9333	0	54.9667	1	2	1	0
1874	39	2	1	1	0	0	1	99	99	99	99	1	0.1	0	5	3	3	0	2010	1	0	1	3	30	0	0	0	0	9	0	0	0	101.633	0	101.633	1	44.57	1	1	0	101.63	0	101.633	1	44.5667	2	1	0	0
1875	42	1	2	2	0	0	2	4	1	0	3	0	2.4	0	12	3	3	1	2010	3	0	0	4	80	1	1	1	9	0	0	0	1	24.3	1	24.3	1	8.23	3	3	1	8.23	0	8.23333	0	24.3	2	4	1	0
1876	37	2	2	3	2	0	3	3	2	0	3	1	7.1	5	16	3	3	1	2010	3	1	0	1	30	1	1	1	9	0	1	2	1	77.1333	1	77.1333	1	26	3	3	1	26	0	77.1333	0	77.1333	2	3	2	0
1877	42	2	2	3	3	0	3	3	3	0	3	0	10	7	18	3	3	1	2010	3	0	1	3	70	1	1	1	2	1	0	0	0	101.7	0	101.7	1	15.5	1	1	1	15.5	0	101.7	1	9.06667	2	3	3	0
1878	42	2	2	1	1	0	2	99	99	99	99	9	999	999	999	9	9	9	2010	2	9	9	9	999	0	9	9	9	9	9	9	1	83.6	1	83.6	1	33.03	2	2	1	54.57	1	33.0333	1	35.6333	9	1	1	0
1879	44	1	1	1	0	0	1	99	99	99	99	0	0.1	0	4	3	3	0	2011	1	0	1	3	50	0	0	0	0	9	0	0	0	89.6333	0	89.6333	1	0	1	1	0	89.63	0	89.6333	1	0	2	1	0	0
1880	48	1	2	1	1	0	2	99	99	99	99	0	1.5	1	23	2	2	0	2010	2	1	0	1	10	0	9	9	9	0	9	9	1	22.3667	0	22.3667	1	19.63	1	1	0	22.37	0	22.3667	1	19.6333	1	1	1	0
1881	41	1	1	1	0	0	1	99	99	99	99	0	1.7	0	3	3	3	1	2010	1	0	0	4	30	0	1	1	1	0	0	0	1	76.5667	1	76.5667	1	63.7	2	2	0	76.57	1	63.7	0	76.5667	2	1	0	0
1882	41	1	2	6	1	0	2	2	1	0	2	0	0	2	10	3	3	9	2010	2	0	1	3	10	1	1	1	2	1	1	2	1	38.0333	1	38.0333	1	15.87	3	3	1	15.87	0	38.0333	0	38.0333	1	2	1	0
1883	45	1	1	2	0	0	2	99	99	99	99	0	2.2	0	6	3	2	1	2010	2	0	0	4	40	0	1	1	1	0	0	0	1	22.3333	1	22.3333	1	13.73	3	6	1	13.73	1	13.7333	0	22.3333	2	2	0	0
1884	64	1	2	2	2	0	3	2	2	0	3	0	2.4	5	17	3	3	9	2010	3	0	1	3	70	1	1	1	2	1	0	0	1	50.7	1	50.7	1	44.93	2	2	1	44.93	1	43.5333	1	44.9333	2	2	2	0
1885	43	2	1	5	0	0	0	99	99	99	99	0	3.2	0	1	9	3	9	2010	0	0	1	3	40	0	0	0	0	9	0	0	0	107.033	0	107.033	1	96.5	1	1	0	107.03	0	107.033	1	96.5	2	5	0	0
1886	31	1	2	1	1	0	2	2	3	0	3	0	3.9	2	9	2	2	1	2010	3	1	1	2	20	1	1	1	2	1	1	2	1	53.6667	1	53.6667	1	29.73	3	3	1	29.73	0	53.6667	0	53.6667	1	2	3	0
1887	70	2	2	3	3	0	3	99	99	99	99	0	6.5	13	18	2	2	1	2010	3	1	0	1	20	0	0	0	0	0	1	2	1	54.6	1	54.6	1	30.73	3	3	1	30.73	0	51.3	0	54.6	1	3	3	0
1888	54	1	2	1	1	0	2	99	99	99	99	0	1.8	1	10	3	3	0	2010	2	0	0	4	40	0	1	1	2	0	0	0	0	107.333	0	107.333	1	33	3	3	1	33	0	107.333	0	107.333	2	1	1	0
1889	43	1	1	2	1	0	2	2	1	0	2	0	3.8	1	7	3	3	1	2010	2	0	0	4	40	1	1	1	9	0	0	0	1	34.5	1	34.5	1	20	3	6	1	20.4	1	20	0	34.5	2	2	1	0
1890	71	2	2	2	3	0	3	99	99	99	99	0	4	39	50	3	3	1	2010	3	0	0	4	80	0	1	1	2	0	0	0	1	17.4	1	17.4	1	8.93	3	3	1	8.93	0	17.4	0	17.4	2	2	3	0
1891	29	2	2	2	2	0	3	99	99	99	99	1	2.5	5	17	2	2	1	2010	3	1	0	1	10	0	1	1	2	0	1	2	0	107.333	0	107.333	1	99.07	3	3	1	99.07	0	107.333	0	107.333	1	2	2	0
1892	42	2	1	2	0	0	2	2	0	0	2	1	2.5	0	4	2	2	0	2010	2	0	1	3	30	1	0	1	2	9	1	1	0	93.7	0	93.7	1	9.93	1	1	0	93.7	0	93.7	1	9.93333	2	2	0	0
1893	36	1	2	1	1	0	2	99	99	99	99	0	2	1	16	3	3	1	2010	2	0	0	4	80	0	1	1	2	0	0	0	1	84.1667	1	84.1667	1	58.2	3	3	1	58.2	0	84.1667	0	84.1667	2	1	1	0
1894	50	2	1	4	1	0	3	4	1	0	3	1	1.5	999	6	3	3	0	2010	3	0	0	4	40	1	1	1	9	0	0	0	1	7.56667	1	7.56667	1	1.53	3	3	1	1.53	0	7.56667	0	7.56667	2	4	1	0
1895	60	1	1	2	0	0	2	99	99	99	99	0	2.2	0	8	2	2	1	2010	2	1	0	1	40	0	1	1	1	0	1	1	0	107.267	0	107.267	1	32.1	2	2	0	107.27	1	32.1	0	107.267	2	2	0	0
1896	44	2	1	2	0	0	2	99	99	99	99	1	4.3	0	5	2	2	1	2010	2	1	0	1	30	0	0	0	0	0	1	3	1	51	1	51	1	18.43	3	5	1	18.43	0	51	1	18.4333	2	2	0	0
1897	47	2	2	1	1	0	2	3	1	0	3	1	2	1	13	3	3	0	2011	3	0	0	4	80	1	1	1	9	0	1	2	1	19.0333	1	19.0333	1	7.07	3	3	1	7.07	0	14.5	0	19.0333	2	3	1	0
1898	74	1	1	1	0	0	1	99	99	99	99	0	1.1	0	3	2	2	0	2010	1	1	0	1	10	0	1	0	0	0	1	2	0	109.033	0	109.033	1	49.47	1	1	0	109.03	0	109.033	1	49.4667	1	1	0	0
1899	34	2	1	5	0	0	0	3	0	0	2	0	0.3	0	4	9	2	0	2010	2	1	1	2	10	1	1	1	2	1	1	2	1	53.5333	0	53.5333	1	48	3	3	1	48	0	52.3333	0	53.5333	1	3	0	0
1900	54	1	3	1	2	0	3	99	99	99	99	0	1.5	8	13	2	2	0	2010	3	1	0	1	60	0	1	1	2	0	1	1	1	33.1333	1	33.1333	1	18.93	3	6	1	18.93	1	18.9333	0	33.1333	2	1	2	0
1901	35	2	1	1	0	0	1	99	99	99	99	1	2	0	4	3	3	1	2010	1	1	0	1	70	0	0	1	1	1	1	2	0	106.867	0	106.867	1	46.43	2	4	1	68.1	1	46.4333	1	46.4333	2	1	0	0
1902	33	2	2	1	1	0	2	99	99	99	99	1	0.5	1	19	2	2	1	2010	2	1	1	2	10	0	0	1	2	1	1	2	0	106.4	0	106.4	1	68.4	1	1	1	68.4	0	82.3667	1	47.5	1	1	1	0
1903	41	2	1	2	0	0	2	99	99	99	99	9	999	999	999	9	9	9	2003	2	9	9	9	999	0	9	9	9	9	9	9	0	131.633	0	131.633	1	78.87	1	1	1	117.97	1	81.9	1	78.8667	9	2	0	0
1904	42	2	2	5	2	0	3	4	2	0	3	0	0.8	5	9	2	2	1	2011	3	0	0	4	50	1	1	1	2	0	0	0	1	19.1667	1	19.1667	1	3.73	1	1	0	19.17	0	13.6667	1	3.73333	2	4	2	0
1905	49	2	2	1	2	0	3	99	99	99	99	0	2	9	12	3	3	1	2010	3	0	1	3	20	0	1	1	1	1	0	0	1	57.5667	1	57.5667	1	22	3	3	1	22	0	57.5667	0	57.5667	1	1	2	0
1906	43	1	2	2	3	0	3	99	99	99	99	0	2.2	18	22	2	3	1	2010	3	1	0	1	40	0	1	1	2	0	1	2	0	104.767	0	104.767	1	74.17	3	5	1	74.17	0	104.767	1	74.1667	2	2	3	0
1907	48	1	2	1	2	0	3	99	99	99	99	0	1.3	4	14	2	2	0	2010	3	1	0	1	999	0	1	0	0	0	1	3	0	106.533	0	106.533	1	59.67	3	7	1	59.67	1	59.6667	1	59.6667	9	1	2	0
1908	53	2	1	2	0	0	2	99	99	99	99	0	2.7	0	4	3	3	1	2010	2	1	0	1	20	0	0	1	1	0	1	1	0	49.9333	0	49.9333	1	30.43	2	2	0	49.93	1	30.4333	0	49.9333	1	2	0	0
1909	33	2	2	1	2	0	3	2	3	0	3	0	1.2	5	8	2	2	0	2011	3	0	0	4	0	1	1	1	9	0	1	2	0	95.7	0	95.7	1	26.47	3	3	1	26.47	0	95.7	0	95.7	1	2	3	0
1910	46	1	1	1	0	0	1	99	99	99	99	0	1.6	0	3	3	3	0	2010	1	1	0	1	80	0	1	0	0	0	1	3	1	48.7	1	48.7	1	12.57	3	3	1	12.57	0	48.7	0	48.7	2	1	0	0
1911	26	2	2	4	1	0	3	4	0	0	3	1	7.5	1	12	3	3	0	2011	3	0	0	4	90	1	1	1	9	0	0	0	1	6.76667	1	6.76667	1	3.37	3	6	1	3.37	1	3.36667	0	6.76667	2	4	0	0
1912	33	1	1	1	0	0	1	99	99	99	99	0	1.5	0	4	2	2	0	2010	1	1	0	1	10	0	1	1	1	0	0	0	0	106.367	0	106.367	1	54.13	1	1	0	106.37	0	59.7667	1	54.1333	1	1	0	0
1913	45	2	2	2	2	0	3	99	99	99	99	0	2.7	6	9	3	3	1	2010	3	1	0	1	20	0	1	1	2	0	1	2	0	106.433	0	106.433	1	73.57	1	1	0	106.43	0	74.2	1	73.5667	1	2	2	0
1914	51	1	1	2	0	0	2	99	99	99	99	0	2.8	0	3	3	3	0	2010	2	0	0	4	80	0	1	1	1	0	0	0	0	96.2333	0	96.2333	1	15.6	2	2	0	96.23	1	15.6	0	96.2333	2	2	0	0
1915	54	1	2	1	3	0	3	99	99	99	99	0	1.4	14	19	2	2	0	2010	3	1	0	1	30	0	1	1	2	0	1	1	0	103.267	0	103.267	1	82.07	3	6	1	82.07	1	82.0667	0	103.267	2	1	3	0
1916	45	1	3	5	0	0	0	99	99	99	99	9	0	0	999	9	9	0	2006	0	1	1	2	999	0	1	0	0	9	1	2	0	152.5	0	152.5	1	49.9	1	1	0	152.5	0	152.5	1	49.9	9	5	0	0
1917	34	1	1	1	0	0	1	99	99	99	99	0	1.5	0	7	3	3	0	2013	1	1	0	1	80	0	1	1	1	0	1	2	0	68.7333	0	68.7333	1	37.9	1	1	1	53.17	1	53.1667	1	37.9	2	1	0	0
1918	45	2	2	2	2	0	3	99	99	99	99	0	2.4	4	19	3	3	1	2010	3	1	0	1	10	0	1	1	2	0	1	2	0	103.333	0	103.333	1	89.73	3	3	1	89.73	0	103.333	0	103.333	1	2	2	0
1919	43	2	1	1	0	0	1	99	99	99	99	1	0.2	0	1	1	1	0	2010	1	1	0	1	10	0	0	0	0	0	1	2	0	101.467	0	101.467	1	60.1	1	1	0	101.47	0	101.467	1	60.1	1	1	0	0
1920	55	2	2	2	2	0	3	2	1	0	2	0	4.8	7	17	3	3	1	2010	3	0	0	4	80	1	1	1	9	0	0	0	1	22.7	1	22.7	1	9.27	1	1	1	11.67	1	11.6667	1	9.26667	2	2	1	0
1921	43	1	2	1	1	0	2	99	99	99	99	9	999	999	999	9	9	9	2009	2	9	9	9	999	0	9	9	9	9	9	9	1	31.5667	1	31.5667	1	17.43	1	1	0	31.57	0	31.5667	1	17.4333	9	1	1	0
1922	67	1	1	1	0	0	1	99	99	99	99	0	1.5	0	2	2	2	0	2010	1	1	0	1	10	0	1	0	0	0	1	1	1	47.1	1	47.1	1	46.23	3	6	1	46.23	1	46.2333	0	47.1	1	1	0	0
1923	36	1	1	2	0	0	2	99	99	99	99	0	2.2	0	4	2	2	0	2010	2	1	0	1	50	0	1	1	1	0	1	2	0	103	0	103	1	91.13	1	1	0	103	0	103	1	91.1333	2	2	0	0
1924	41	2	1	1	0	0	1	99	99	99	99	1	0.2	0	3	1	3	0	2010	1	1	0	1	20	0	0	0	0	0	1	2	0	100.033	0	100.033	1	94.33	2	4	0	100.03	1	94.3333	1	94.3333	1	1	0	0
1925	30	2	1	5	0	0	0	99	99	99	99	1	1.8	0	3	9	2	9	2010	0	1	0	1	20	0	0	0	0	0	0	0	0	97.8	0	97.8	1	25.2	1	1	0	97.8	0	97.8	1	25.2	1	5	0	0
1926	50	2	2	2	2	0	3	2	1	0	2	1	2.5	4	17	3	3	1	2011	3	1	0	1	40	1	1	1	9	0	1	1	1	23.3333	1	23.3333	1	23.33	0	0	1	23.33	0	0	0	23.3333	2	2	1	0
1927	40	1	1	1	0	0	1	99	99	99	99	0	2	0	3	3	3	1	2010	1	1	1	2	10	0	1	0	0	1	1	3	0	103.233	0	103.233	1	60.67	2	2	0	103.23	1	60.6667	0	103.233	1	1	0	0
1928	54	2	2	2	3	0	3	3	3	0	3	0	3	12	16	3	3	0	2011	3	0	1	3	20	1	1	1	2	1	0	0	1	26	1	26	1	26	0	0	1	26	0	0	0	26	1	3	3	0
1929	57	1	2	2	1	0	2	99	99	99	99	0	2.5	1	21	3	3	0	2010	2	1	0	1	80	0	1	1	2	0	1	1	1	49.0667	1	49.0667	1	43	3	6	1	43	1	43	0	49.0667	2	2	1	0
1930	53	1	1	1	0	0	1	99	99	99	99	0	2	0	6	3	3	0	2010	1	1	1	2	20	0	1	0	0	1	1	2	1	49.5333	1	49.5333	1	29.4	3	6	1	29.4	1	29.4	0	49.5333	1	1	0	0
1931	47	2	2	2	1	0	2	2	1	0	2	0	2.8	1	15	2	2	0	2011	2	1	0	1	20	1	0	1	9	0	1	2	0	100.433	0	100.433	1	100.43	1	1	0	100.43	0	100.433	1	100.433	1	2	1	0
1932	38	2	1	1	0	0	1	99	99	99	99	1	1.5	0	3	2	2	1	2010	1	1	0	1	40	0	0	0	0	0	1	3	0	104.633	0	104.633	1	99.87	1	1	1	99.87	0	104.633	1	29.4	2	1	0	0
1933	69	2	1	2	0	0	2	99	99	99	99	0	4.6	0	3	2	3	0	2010	2	0	0	4	60	0	0	1	1	0	0	0	1	47.1333	1	47.1333	1	13.67	3	3	1	13.67	0	47.1333	0	47.1333	2	2	0	0
1934	62	1	1	1	0	0	1	99	99	99	99	0	1.7	0	5	2	2	0	2010	1	1	1	2	80	0	1	1	1	1	1	1	0	104.667	0	104.667	1	84.77	3	3	1	84.77	0	104.667	0	104.667	2	1	0	0
1935	41	2	1	1	0	0	1	99	99	99	99	1	1.5	0	3	2	2	0	2010	1	1	0	1	999	0	0	1	1	1	1	2	0	98.7667	0	98.7667	1	43.43	2	4	0	98.77	1	43.4333	1	43.4333	9	1	0	0
1936	33	1	2	2	1	0	2	3	3	0	3	0	2.4	1	21	2	2	1	2011	3	1	1	2	20	1	1	1	2	1	1	2	1	31.1	1	31.1	1	31.1	0	0	1	31.1	0	0	0	31.1	1	3	3	0
1937	34	2	2	2	3	0	3	99	99	99	99	1	2.5	16	23	2	3	0	2010	3	1	0	1	30	0	1	1	2	0	1	2	0	99.9333	0	99.9333	1	96.43	3	3	1	96.43	0	99.9333	0	99.9333	2	2	3	0
1938	25	1	1	1	0	0	1	99	99	99	99	0	1.8	0	7	2	2	1	2010	1	0	1	3	30	0	1	1	1	1	0	0	1	80.8	1	80.8	1	28.1	2	2	1	35.67	1	28.1	0	80.8	2	1	0	0
1939	39	1	1	2	0	0	2	2	0	0	2	0	3	0	8	3	3	0	2011	2	0	1	3	60	1	1	1	2	1	0	0	1	38.4333	1	38.4333	1	17.5	3	3	1	17.5	0	38.1	0	38.4333	2	2	0	0
1940	48	1	1	2	0	0	2	99	99	99	99	0	4	0	4	1	1	0	2010	2	1	0	1	10	0	1	0	0	0	1	3	0	99.3667	0	99.3667	1	96.8	1	1	0	99.37	0	99.3667	1	96.8	1	2	0	0
1941	45	1	2	2	3	0	3	2	3	0	3	0	4.5	12	22	3	3	1	2011	3	0	0	4	80	1	1	1	9	0	0	0	1	33.2333	1	33.2333	1	4.87	3	3	1	4.87	0	31.9	0	33.2333	2	2	3	0
1942	49	2	1	1	0	0	1	99	99	99	99	1	0.1	0	3	3	3	0	2010	1	0	1	3	90	0	0	0	0	9	0	0	0	100.333	0	100.333	1	63.6	1	1	0	100.33	0	100.333	1	63.6	2	1	0	0
1943	43	2	2	2	3	0	3	99	99	99	99	0	4	11	18	3	3	1	2010	3	0	1	3	20	0	1	1	2	1	1	2	1	43.6667	1	43.6667	1	16.7	3	7	1	16.7	1	16.7	1	16.7	1	2	3	0
1944	42	2	1	1	2	0	3	3	3	0	3	0	0.8	4	5	2	2	0	2011	3	1	0	1	0	1	1	1	9	0	1	2	0	97.2667	0	97.2667	1	65.23	1	1	1	65.23	0	84.4	1	24.8667	1	3	3	0
1945	48	1	1	1	0	0	1	99	99	99	99	0	1	0	3	2	2	0	2010	1	1	0	1	0	0	0	0	0	0	1	2	0	105.467	0	105.467	1	105.47	1	1	0	105.47	0	105.467	1	105.467	1	1	0	0
1946	49	2	2	2	1	0	2	99	99	99	99	0	5	2	17	3	3	0	2010	2	0	0	4	40	0	0	1	2	0	0	0	1	89.5667	0	89.5667	1	36.37	2	2	0	89.57	1	36.3667	0	89.5667	2	2	1	0
1947	46	2	2	2	1	0	2	99	99	99	99	0	4	1	16	2	2	0	2010	2	1	0	1	10	0	0	0	0	0	1	2	0	100.3	0	100.3	1	37.77	2	2	0	100.3	1	37.7667	0	100.3	1	2	1	0
1948	58	1	1	2	0	0	2	99	99	99	99	0	2.5	0	5	3	3	0	2010	2	0	1	3	70	0	1	1	1	1	1	1	1	36.1333	1	36.1333	1	13.93	3	6	1	14.3	1	13.9333	0	36.1333	2	2	0	0
1949	36	1	3	5	0	0	0	99	99	99	99	0	4	0	999	9	1	9	2010	0	1	0	1	10	0	1	0	0	0	1	2	0	101.6	0	101.6	1	101.6	1	1	0	101.6	0	101.6	1	101.6	1	5	0	0
1950	63	1	1	1	0	0	1	99	99	99	99	0	1.5	0	6	2	2	0	2010	1	1	0	1	20	0	1	0	0	0	1	2	0	107.867	0	107.867	1	106.3	2	2	0	107.87	1	106.3	0	107.867	1	1	0	0
1951	61	2	1	1	0	0	1	2	3	0	3	0	0.6	0	3	3	3	1	2011	3	0	1	3	70	1	0	1	2	1	0	0	1	16.8333	1	16.8333	1	2.57	3	3	1	2.57	0	6.6	0	16.8333	2	2	3	0
1952	49	2	1	1	0	0	1	99	99	99	99	1	0.8	0	3	3	3	0	2010	1	1	1	2	30	0	0	0	0	9	1	3	1	76.0333	0	76.0333	1	52.37	2	2	0	76.03	1	52.3667	0	76.0333	2	1	0	0
1953	53	1	3	5	0	0	0	99	99	99	99	0	1.5	0	999	9	2	9	2010	0	0	1	3	30	0	1	0	0	9	0	0	0	94.5	0	94.5	1	57.5	1	1	0	94.5	0	94.5	1	57.5	2	5	0	0
1954	33	1	2	2	2	0	3	99	99	99	99	0	2.2	5	16	3	3	1	2010	3	0	1	3	10	0	1	1	2	1	0	0	1	41.7	1	41.7	1	19.03	1	1	0	41.7	0	41.7	1	19.0333	1	2	2	0
1955	61	1	1	6	0	0	9	2	1	0	2	0	0	0	5	9	9	9	2010	2	9	9	9	0	1	1	1	9	9	0	0	0	103.1	0	103.1	1	67.4	1	1	0	103.1	0	103.1	1	67.4	1	2	1	0
1956	44	1	2	2	1	0	2	99	99	99	99	0	3	2	32	3	3	0	2010	2	0	0	4	90	0	1	1	2	0	0	0	0	97.5333	0	97.5333	1	18.93	3	3	1	18.93	0	97.5333	0	97.5333	2	2	1	0
1957	37	1	1	1	0	0	1	99	99	99	99	0	1.4	0	4	3	3	0	2010	1	0	0	4	60	0	1	1	1	0	0	0	0	97.1	0	97.1	1	51.4	1	1	0	97.1	0	97.1	1	51.4	2	1	0	0
1958	55	2	1	2	0	0	2	99	99	99	99	0	2.5	0	3	3	3	1	2010	2	1	0	1	30	0	0	1	1	0	1	2	0	100.433	0	100.433	1	58.23	3	6	1	58.23	1	58.2333	0	100.433	2	2	0	0
1959	46	1	1	1	1	0	2	2	1	0	2	0	1.6	1	9	3	3	1	2011	2	0	0	4	40	1	1	1	9	0	0	0	0	96.0333	0	96.0333	1	7.1	3	3	1	7.1	0	7.2	0	96.0333	2	2	1	0
1960	33	2	2	2	1	0	2	2	2	0	3	0	3.5	3	22	3	3	1	2011	3	0	0	4	30	1	0	1	3	0	0	0	1	23.0333	1	23.0333	1	10.77	3	3	1	10.77	0	22.9	0	23.0333	2	2	2	0
1961	38	2	2	2	0	0	2	99	99	99	99	1	2.8	0	19	9	9	0	2010	2	1	0	1	10	0	0	0	0	0	1	3	0	97.3333	0	97.3333	1	59.7	1	1	0	97.33	0	97.3333	1	59.7	1	2	0	0
1962	47	2	2	2	2	0	3	99	99	99	99	0	3	4	21	2	2	0	2010	3	1	0	1	30	0	1	1	2	0	1	2	1	73.7667	1	73.7667	1	22.7	3	3	1	22.7	0	73.7667	0	73.7667	2	2	2	0
1963	30	2	2	3	2	0	3	3	2	0	3	1	7.5	8	16	2	2	0	2011	3	1	0	1	0	1	1	1	9	0	1	2	0	88.6667	0	88.6667	1	30.87	3	3	1	30.87	0	88.6667	0	88.6667	1	3	2	0
1964	45	2	2	3	1	0	3	99	99	99	99	0	5.5	3	13	2	2	1	2010	3	1	0	1	30	0	0	0	0	0	1	2	0	41.9667	0	41.9667	1	11.1	1	1	1	11.1	0	41.9667	1	7.46667	2	3	1	0
1965	49	2	1	1	0	0	1	99	99	99	99	1	0.1	0	1	9	9	0	2010	1	0	1	3	999	0	0	0	0	9	0	0	0	98.7333	0	98.7333	1	23.57	1	1	0	98.73	0	98.7333	1	23.5667	9	1	0	0
1966	34	1	2	1	1	0	1	99	99	99	99	0	0.7	1	12	3	3	0	2010	1	1	0	1	30	0	1	1	2	0	1	2	0	98.0667	0	98.0667	1	2.57	1	1	0	98.07	1	80.6	1	2.56667	2	1	1	0
1967	35	1	2	2	1	0	2	99	99	99	99	0	3	2	27	2	2	1	2010	2	1	0	1	40	0	1	1	2	0	1	2	0	102.1	0	102.1	1	21.57	2	2	0	102.1	1	21.5667	0	102.1	2	2	1	0
1968	75	2	1	1	0	0	1	99	99	99	99	0	2	0	5	3	3	1	2012	1	0	0	4	70	0	0	1	1	0	0	0	1	17.9667	1	17.9667	1	12.47	3	3	1	12.47	0	17.9667	0	17.9667	2	1	0	0
1969	54	1	2	1	2	0	3	2	3	0	3	0	1.7	4	18	3	3	0	2011	3	0	0	4	70	1	1	1	9	0	0	0	1	12.3667	1	12.3667	1	10.53	3	3	1	10.53	0	12.3667	0	12.3667	2	2	3	0
1970	48	2	2	3	3	0	3	99	99	99	99	0	7.5	23	28	3	3	1	2010	3	1	1	2	20	0	0	1	2	9	0	0	0	100.5	0	100.5	1	24.37	3	3	1	24.37	0	100.5	0	100.5	1	3	3	0
1971	45	1	1	2	0	0	2	99	99	99	99	0	2.8	0	4	3	3	1	2010	2	1	1	2	20	0	1	0	0	9	1	3	0	99.6667	0	99.6667	1	32.27	2	2	0	99.67	1	32.2667	0	99.6667	1	2	0	0
1972	45	1	1	2	0	0	2	99	99	99	99	0	2.3	0	3	3	3	1	2010	2	1	0	1	40	0	1	0	0	0	1	3	0	100.6	0	100.6	1	84.47	3	7	1	85.23	1	84.4667	1	85.2333	2	2	0	0
1973	51	1	2	2	0	0	2	2	1	0	2	0	2.5	0	17	2	2	0	2011	2	1	0	1	20	1	1	1	9	0	1	2	1	68.4667	1	68.4667	1	30.93	3	3	1	30.93	0	66.8667	0	68.4667	1	2	1	0
1974	36	2	2	2	2	0	3	4	2	0	3	0	5	6	8	2	2	1	2011	3	1	0	1	0	1	1	1	9	0	1	2	1	73.5	1	73.5	1	26.07	3	6	1	26.07	1	26.0667	0	73.5	1	4	2	0
1975	58	2	1	1	1	0	1	2	1	0	2	0	1.2	1	5	3	3	0	2011	2	0	1	3	40	1	0	1	2	1	0	0	1	57.7667	0	57.7667	1	24.1	3	6	1	24.1	1	24.1	0	57.7667	2	2	1	0
1976	57	2	2	3	3	0	3	99	99	99	99	0	5.1	17	20	3	3	0	2010	3	0	1	3	40	0	1	1	2	1	0	0	0	100.167	0	100.167	1	51.53	3	3	1	51.53	0	100.167	0	100.167	2	3	3	0
1977	50	2	2	2	2	0	3	99	99	99	99	1	4	5	12	3	3	1	2011	3	1	0	1	20	0	1	1	2	1	1	2	0	99.1333	0	99.1333	1	66.73	3	3	1	66.73	0	0	0	99.1333	1	2	2	0
1978	43	1	1	1	0	0	1	99	99	99	99	0	1.4	0	5	2	2	0	2010	1	1	0	1	20	0	1	0	0	1	1	3	0	99	0	99	1	55.77	2	2	0	99	1	55.7667	0	99	1	1	0	0
1979	54	1	1	1	0	0	1	1	1	0	2	0	0.3	0	7	2	2	0	2011	2	1	0	1	0	1	1	1	9	0	1	1	1	60.4333	1	60.4333	1	24.4	3	3	1	24.4	0	60	0	60.4333	1	1	1	0
1980	57	1	1	1	0	0	1	99	99	99	99	0	1.5	0	3	2	2	0	2012	1	0	0	4	20	0	1	1	1	0	0	0	1	70.1667	1	70.1667	1	26.07	2	2	1	32.1	1	26.0667	0	70.1667	1	1	0	0
1981	64	1	3	5	0	0	0	99	99	99	99	0	1	0	999	9	2	9	2011	0	1	0	1	10	0	1	0	0	0	1	2	0	90.3333	0	90.3333	1	34.3	1	1	0	90.33	0	90.3333	1	34.3	1	5	0	0
1982	34	1	2	2	2	0	3	3	3	0	3	0	5	9	17	3	3	1	2011	3	1	0	1	0	1	1	1	9	0	1	2	1	54.3	1	54.3	1	19.73	3	3	1	19.73	0	54.2	0	54.3	1	3	3	0
1983	34	1	1	1	0	0	1	2	3	0	3	0	1.8	0	4	3	3	0	2011	3	0	0	4	80	1	1	1	9	0	1	2	1	12.4333	1	12.4333	1	6.7	3	3	1	6.7	0	11.7667	0	12.4333	2	2	3	0
1984	57	2	2	3	3	0	3	2	3	0	3	0	10	30	30	3	3	1	2011	3	0	1	3	50	1	1	1	2	1	0	0	1	6.93333	1	6.93333	1	4.23	3	6	1	4.23	1	4.23333	0	6.93333	2	2	3	0
1985	58	2	2	1	1	0	2	99	99	99	99	0	1	2	26	2	2	1	2010	2	1	0	1	20	0	0	1	2	0	1	1	0	99.9333	0	99.9333	1	36.67	1	1	0	99.93	0	99.9333	1	36.6667	1	1	1	0
1986	38	1	2	1	2	0	3	2	2	0	3	0	0.7	5	14	2	2	0	2011	3	0	0	4	10	1	1	1	9	0	0	0	1	24.2333	1	24.2333	1	11	3	3	1	11	0	16.1333	0	24.2333	1	2	2	0
1987	38	2	1	5	0	0	0	99	99	99	99	1	10.7	0	1	3	3	9	2011	0	1	1	2	20	0	0	0	0	9	0	0	0	90.6	0	90.6	1	13.33	1	1	0	90.6	0	90.6	1	13.3333	1	5	0	0
1988	35	1	2	2	1	0	2	99	99	99	99	0	4.5	2	15	3	3	1	2011	2	0	0	4	70	0	1	1	2	0	0	0	1	43.9	1	43.9	1	28.13	3	3	1	28.13	0	43.9	0	43.9	2	2	1	0
1989	30	1	3	5	0	0	0	99	99	99	99	0	11	0	999	9	3	9	2011	0	0	0	4	20	0	0	0	0	0	0	0	0	84.4	0	84.4	1	39.13	2	2	0	84.4	1	39.1333	1	66	1	5	0	0
1990	45	1	2	2	1	0	2	99	99	99	99	0	2.2	2	20	2	2	1	2011	2	1	1	2	30	0	1	1	2	1	1	2	1	78.2667	1	78.2667	1	33	3	3	1	33	0	77.8	0	78.2667	2	2	1	0
1991	36	2	1	2	0	0	2	3	0	0	2	0	3.5	0	6	3	3	1	2011	2	0	1	3	50	1	1	1	1	1	1	2	1	39.0333	1	39.0333	1	17.1	3	6	1	17.1	1	17.1	0	39.0333	2	3	0	0
1992	48	2	2	1	2	0	3	99	99	99	99	0	2	4	20	2	2	0	2011	3	0	1	3	10	0	1	1	2	1	0	0	0	99.3333	0	99.3333	1	62.67	3	3	1	62.67	0	67.4	0	99.3333	1	1	2	0
1993	40	2	2	1	0	0	1	99	99	99	99	9	999	999	999	9	9	9	2011	1	9	9	9	999	1	9	1	9	9	9	9	1	16.0333	1	16.0333	1	1.13	3	3	1	1.13	0	16.0333	0	16.0333	9	99	99	99
1994	57	2	1	1	0	0	1	99	99	99	99	1	0.1	0	6	2	2	0	2011	1	0	1	3	10	0	0	0	0	9	0	0	0	97.5333	0	97.5333	1	55.7	1	1	0	97.53	0	97.5333	1	55.7	1	1	0	0
1995	68	1	2	1	2	0	3	99	99	99	99	0	1.8	4	11	2	2	0	2011	3	0	1	3	20	0	1	1	2	1	0	0	1	95.9333	1	95.9333	1	90.87	3	3	1	90.87	0	90.8667	0	95.9333	1	1	2	0
1996	44	1	2	1	1	0	2	2	2	0	3	0	2	2	24	2	2	0	2011	3	1	1	2	0	1	1	1	2	1	1	2	1	78.0333	1	78.0333	1	41.9	3	3	1	41.9	0	77.7333	0	78.0333	1	2	2	0
1997	41	1	1	1	0	0	1	99	99	99	99	0	1.7	0	3	3	3	0	2011	1	0	1	3	30	0	1	1	1	1	0	0	0	97.7	0	97.7	1	62.2	3	3	1	62.2	0	97.7	0	97.7	2	1	0	0
1998	47	2	2	2	1	0	2	99	99	99	99	1	2.5	1	11	3	3	1	2011	2	1	1	2	10	0	0	1	2	1	1	2	0	97.5333	0	97.5333	1	16.03	1	1	0	97.53	0	97.5333	1	16.0333	1	2	1	0
1999	35	1	1	1	0	0	1	2	0	0	2	0	1.3	0	3	3	3	1	2011	2	0	0	4	20	1	1	1	9	0	0	0	0	96.2667	0	96.2667	1	83.07	1	1	0	96.27	0	96.2667	1	83.0667	1	2	0	0
[truncated: 408 more rows]
[truncated: 16 more columns]
